# Supplementary material for: Human Cytomegalovirus Long Non-coding RNA1.2 Suppresses Extracellular Release of the Pro-inflammatory Cytokine IL-6 by Blocking NF-κB Activation
Source: Front Cell Infect Microbiol. 2020 Jul 22;10:361. doi: 10.3389/fcimb.2020.00361 (PMC7387431; doi:10.3389/fcimb.2020.00361)
Supplement: Supplementary file 1 [file Table_1.XLSX]

## Sheet: Suppl. Table 1
Supplementary Table 1. Viral transcriptome analysis								h p.i. = hours post infection			logFC = log2 fold change
	4 h p. i.				4 h p. i.				24 h p. i.				24 h p. i.				72 h p. i.				72 h p. i.
	ΔRNA1.2 vs WT				ΔTATA vs WT				ΔRNA1.2 vs WT				ΔTATA vs WT				ΔRNA1.2 vs WT				ΔTATA vs WT
	ID	logFC	q value		ID	logFC	q value		ID	logFC	q value		ID	logFC	q value		ID	logFC	q value		ID	logFC	q value
	RL9A	-0.701307	0.989323		RL10	0.960411	0.736086		RL8A	1.47052	0.00204576		UL11	-0.247413	0.999254		RL8A	1.30509	0.00253371		US26	-0.545358	0.124029
	UL15A	0.492734	0.989323		UL15A	0.639237	0.996216		UL47	0.359871	0.974816		RL8A	-0.248533	0.999254		US26	-0.659756	0.0143453		UL11	-0.605659	0.124029
	UL48A	-0.28933	0.989323		RL11	0.83137	0.996216		US17	0.234706	0.974816		RL9A	-0.395574	0.999254		UL31	-0.476133	0.0628877		UL9	-0.690029	0.124029
	UL121	-0.346928	0.989323		UL121	-0.383639	0.996216		UL17	-0.291632	0.974816		UL146	0.609585	0.999254		UL78	0.511874	0.0889979		UL31	-0.496788	0.154926
	UL147	-0.233629	0.989323		UL48A	-0.282749	0.996216		RL10	-0.457061	0.974816		RL1	-0.343552	0.999254		UL10	-0.428801	0.160152		UL78	0.487161	0.246695
	UL53	-0.309225	0.989323		UL22A	0.570239	0.996216		RNA4.9	0.204988	0.974816		RNA4.9	0.201035	0.999254		UL111A	-0.414876	0.160152		UL7	-0.580399	0.246695
	UL148C	-0.208953	0.989323		UL30A	0.236823	0.996216		UL146	0.678026	0.974816		UL32	0.169299	0.999254		UL9	-0.503133	0.229908		UL10	-0.468424	0.246695
	UL100	-0.288734	0.989323		UL147	-0.270685	0.996216		UL9	0.258271	0.974816		UL21A	-0.218475	0.999254		UL11	-0.38853	0.249096		UL8	-0.565245	0.249327
	UL146	-0.574726	0.989323		UL145	0.442485	0.996216		UL21A	-0.227736	0.974816		UL104	0.159304	0.999254		UL2	-0.320817	0.249096		UL2	-0.353066	0.464691
	UL16	0.163332	0.989323		UL53	-0.314827	0.996216		UL18	-0.185936	0.974816		UL74A	-0.178132	0.999254		UL13	-0.346464	0.249096		UL6	0.373632	0.464691
	US17	-0.326925	0.989323		UL79	-0.561199	0.996216		UL142	0.265675	0.974816		UL17	-0.231296	0.999254		UL54	0.316785	0.249096		US28	-0.328751	0.533599
	US16	-0.211781	0.989323		UL148D	0.243647	0.996216		UL79	0.5721	0.974816		UL47	0.220551	0.999254		UL6	0.329617	0.249096		US29	-0.329042	0.654531
	US13	-0.176404	0.989323		RL13	0.385953	0.996216		UL30	-0.178812	0.974816		UL22A	-0.270706	0.999254		UL57	-0.352657	0.249096		UL123	0.374337	0.654531
	UL49	-0.178077	0.989323		UL70	-0.337535	0.996216		UL32	0.158266	0.974816		UL73	-0.199253	0.999254		UL145	-0.352453	0.249096		UL130	0.33472	0.654531
	UL116	-0.156736	0.989323		UL14	0.229902	0.996216		UL150	0.183973	0.974816		UL30	-0.149044	0.999254		US28	-0.283394	0.249096		US34	0.250933	0.654531
	UL9	-0.715082	0.989323		US16	-0.236768	0.996216		UL89	0.202539	0.974816		UL18	-0.131361	0.999254		US14	0.510239	0.253025		UL142	-1.02753	0.654531
	UL51	-0.178412	0.989323		UL30	0.162704	0.996216		UL22A	-0.266215	0.974816		RL6	-0.218981	0.999254		UL8	-0.422198	0.29557		US34A	0.256146	0.654531
	UL22A	0.352078	0.989323		UL116	-0.190291	0.996216		UL16	-0.245065	0.974816		UL120	0.134954	0.999254		US24	-0.248487	0.29814		UL144	-0.276294	0.654531
	UL147A	0.166514	0.989323		US13	-0.196064	0.996216		US16	0.182179	0.974816		UL142	0.212107	0.999254		UL7	-0.374542	0.362358		UL13	-0.283651	0.654531
	UL150	-0.208546	0.989323		UL16	0.162075	0.996216		US6	-0.204287	0.974816		UL139	-0.135198	0.999254		US17	0.280213	0.362358		UL111A	-0.242447	0.654531
	UL133	0.145001	0.989323		UL132	0.219895	0.996216		UL46	0.147696	0.974816		US17	0.162245	0.999254		UL112	-0.210292	0.393935		UL73	-0.336364	0.654531
	UL14	0.174681	0.989323		UL150	-0.267829	0.996216		UL92	0.213962	0.974816		UL9	0.164866	0.999254		US13	0.364869	0.393935		UL16	0.343298	0.654531
	US15	-0.166492	0.989323		UL114	0.217419	0.996216		UL15A	-0.299528	0.974816		UL98	0.132672	0.999254		US27	-0.278383	0.461114		RL9A	-0.266084	0.654531
	UL57	0.228351	0.989323		US11	0.162015	0.996216		UL114	-0.144812	0.974816		UL83	0.242956	0.999254		UL73	-0.33535	0.550725		US14	0.379654	0.654531
	UL115	-0.145279	0.989323		RL12	0.325334	0.996216		UL57	0.146355	0.974816		UL46	0.118125	0.999254		RL6	0.406933	0.603141		UL145	-0.253799	0.654531
	UL103	-0.13171	0.989323		US34	0.145821	0.996216		UL8	0.200791	0.974816		UL45	0.100862	0.999254		UL26	-0.179518	0.603141		UL54	0.279186	0.654531
	UL19	0.234499	0.989323		US14	-0.156992	0.996216		UL140	0.138865	0.974816		UL16	-0.167712	0.999254		UL74A	-0.272269	0.603141		UL1	-0.375824	0.654531
	US33A	-0.126007	0.989323		UL147A	0.208287	0.996216		US32	-0.153148	0.974816		UL124	-0.144222	0.999254		UL53	-0.201328	0.603141		RL1	-0.314711	0.715882
	UL119	-0.129104	0.989323		UL100	-0.231535	0.996216		UL45	0.130277	0.974816		US15	0.107657	0.999254		UL52	-0.229061	0.603141		UL15A	0.264294	0.715882
	US14	-0.123311	0.989323		US10	0.144011	0.996216		UL91	0.192685	0.974816		UL82	0.162594	0.999254		UL144	-0.24095	0.603141		UL53	-0.248637	0.715882
	US20	-0.179666	0.989323		UL148B	-0.189755	0.996216		UL73	-0.185789	0.974816		UL121	-0.108864	0.999254		UL24	-0.24534	0.603141		UL74A	-0.258729	0.734287
	UL52	-0.125624	0.989323		UL47	0.188592	0.996216		US2	-0.327426	0.974816		US18	-0.137324	0.999254		UL93	-0.181463	0.603141		UL131A	0.281751	0.767182
	US34	0.113803	0.989323		UL103	-0.157637	0.996216		US11	-0.285831	0.974816		US33A	-0.263015	0.999254		UL148C	-0.165684	0.629632		US27	-0.250861	0.767182
	UL132	0.134434	0.989323		UL133	0.167018	0.996216		UL83	0.275864	0.974816		US23	0.0984997	0.999254		RL10	0.17977	0.650742		UL102	-0.323701	0.81478
	US19	-0.183778	0.989323		UL49	-0.155609	0.996216		UL56	0.202681	0.974816		UL111A	-0.149857	0.999254		US29	-0.198144	0.650742		UL75	-0.201833	0.81478
	UL47	0.130962	0.989323		UL119	-0.160556	0.996216		US15	0.13878	0.974816		UL54	0.0873838	0.999254		RNA5.0	0.168649	0.650742		RL5A	-0.291656	0.81478
	UL135	0.100436	0.989323		UL9	-0.733496	0.996216		UL7	0.181009	0.974816		UL97	0.117574	0.999254		UL75	-0.1759	0.650742		US9	0.231953	0.81478
	RL5A	-0.228426	0.989323		UL69	-0.245703	0.996216		UL1	-0.214245	0.974816		UL41A	0.0992448	0.999254		US7	-0.208441	0.650742		UL100	-0.340344	0.81478
	US21	-0.206953	0.989323		UL142	-0.391219	0.996216		US10	-0.272962	0.974816		US16	0.104412	0.999254		UL146	-0.392607	0.650742		UL148	-0.300364	0.81478
	UL21A	-0.118577	0.989323		US33A	-0.180631	0.996216		RL1	-0.206589	0.974816		UL51	0.0964072	0.999254		US12	0.241178	0.650742		UL33	-0.225189	0.81478
	UL76	0.097965	0.989323		UL91	-0.268195	0.996216		US33A	-0.347118	0.974816		US27	0.134631	0.999254		UL33	-0.208111	0.650742		US7	-0.230459	0.81478
	US1	0.107327	0.989323		UL104	0.173801	0.996216		US18	-0.166556	0.974816		UL56	0.130031	0.999254		UL70	0.302809	0.650742		RNA4.9	0.189975	0.81478
	UL1	-0.361201	0.989323		UL148C	-0.126139	0.996216		TRS1	-0.167422	0.974816		UL77	0.107973	0.999254		UL115	-0.171368	0.650742		UL37	0.231672	0.81478
	UL114	0.132135	0.989323		UL54	-0.121795	0.996216		UL74A	-0.131697	0.974816		UL92	0.133241	0.999254		UL94	-0.175759	0.650742		UL52	-0.223346	0.81478
	UL70	-0.185339	0.989323		UL78	0.171747	0.996216		UL55	0.158204	0.974816		UL89	0.114833	0.999254		UL71	-0.149802	0.653858		UL124	-0.224199	0.819288
	UL91	-0.177987	0.989323		UL5	0.139582	0.996216		UL30A	-0.12688	0.974816		UL1	-0.139578	0.999254		UL41A	-0.14239	0.653858		RL8A	-0.17843	0.819288
	UL148D	0.121515	0.989323		US15	-0.149261	0.996216		US31	-0.125351	0.974816		UL2	-0.121333	0.999254		UL142	-0.780215	0.653858		UL89	-0.191718	0.845523
	UL2	-0.261262	0.989323		US7	-0.236159	0.996216		UL104	0.105888	0.974816		US28	-0.0875308	0.999254		US15	0.323966	0.653858		UL57	-0.213944	0.865828
	US11	0.0946063	0.989323		UL57	0.172935	0.996216		UL86	0.235084	0.974816		UL96	0.0905566	0.999254		UL23	-0.186419	0.653858		UL85	-0.198006	0.865828
	UL79	-0.192157	0.989323		UL122	-0.271932	0.996216		UL36	-0.222097	0.974816		UL70	0.181053	0.999254		UL1	-0.263514	0.653858		UL147	-0.284472	0.865828
	RL10	0.269426	0.989323		RL9A	-0.130797	0.996216		UL48	0.143104	0.974816		UL150	0.0976149	0.999254		UL130	0.203283	0.653858		UL14	0.152244	0.865828
	UL8	-0.327638	0.989323		UL135	0.105145	0.996216		UL11	-0.107442	0.974816		UL79	0.287177	0.999254		UL150A	-0.127037	0.653858		RNA5.0	0.158594	0.865828
	UL139	-0.312996	0.989323		US17	-0.168883	0.996216		UL82	0.166492	0.974816		UL86	0.171381	0.999254		UL43	-0.149888	0.653858		UL103	-0.183033	0.865828
	UL88	0.16264	0.989323		UL88	0.196247	0.996216		UL70	0.236995	0.974816		UL93	0.0966389	0.999254		UL92	-0.178333	0.653858		US8	0.176464	0.865828
	US6	-0.0846242	0.989323		UL17	0.116287	0.996216		UL119	0.113672	0.974816		UL140	0.0848665	0.999254		UL89	-0.170037	0.653858		UL19	0.217639	0.865828
	UL54	-0.0718282	0.989323		UL52	-0.13021	0.996216		UL95	0.0998307	0.974816		US2	-0.188205	0.999254		UL102	-0.273684	0.653858		US13	0.223267	0.865828
	UL120	0.0881034	0.989323		UL37	0.109035	0.996216		UL93	0.114986	0.974816		RL13	-0.190419	0.999254		UL45	-0.165191	0.653858		UL116	-0.188667	0.865828
	UL30	0.0773149	0.989323		UL38	0.102211	0.996216		US3	-0.216025	0.974816		UL115	0.0745486	0.999254		US10	-0.248911	0.660941		UL132	-0.226993	0.865828
	US29	-0.169529	0.989323		US21	-0.215745	0.996216		UL52	0.254741	0.974816		UL99	-0.0785867	0.999254		UL131A	0.22075	0.660941		UL91	-0.186434	0.865828
	US10	0.0851136	0.989323		UL71	0.168004	0.996216		US26	-0.172543	0.974816		RL12	-0.200809	0.999254		UL147	-0.306379	0.670317		RL6	0.223476	0.865828
	US12	-0.114845	0.989323		UL23	-0.163243	0.996216		UL96	0.10192	0.974816		US6	-0.110218	0.999254		UL148	-0.266124	0.67888		UL32	0.175718	0.865828
	UL75	-0.108993	0.989323		UL99	-0.125632	0.996216		RL5A	0.214107	0.974816		UL55	0.101844	0.999254		UL44	-0.146703	0.67888		UL121	0.154229	0.865828
	UL7	-0.26862	0.989323		US26	0.120763	0.996216		US29	0.121943	0.974816		UL43	0.0874337	0.999254		UL124	-0.177084	0.67888		UL86	-0.203276	0.865828
	UL89	-0.0906183	0.989323		UL150A	0.129282	0.996216		UL87	0.124853	0.974816		UL95	0.0720566	0.999254		US3	-0.113691	0.67888		UL24	-0.166455	0.865828
	UL4	0.0790276	0.989323		UL96	-0.161423	0.996216		UL54	0.0763175	0.974816		UL57	0.0768406	0.999254		UL119	-0.190722	0.685589		RL12	-0.142759	0.87716
	UL6	-0.0751593	0.989323		UL148	0.105678	0.996216		UL14	-0.169415	0.974816		UL94	0.0777932	0.999254		UL116	-0.17374	0.685589		UL22A	0.269705	0.910618
	US18	-0.116862	0.989323		US32	0.0959631	0.996216		UL150A	-0.141653	0.974816		US11	-0.154411	0.999254		UL132	-0.253445	0.685589		UL148B	-0.168418	0.910618
	UL95	-0.115684	0.989323		UL95	-0.138658	0.996216		US14	0.0854435	0.974816		UL102	0.11213	0.999254		US30	-0.122604	0.728599		UL20	0.132557	0.910618
	UL131A	0.0627917	0.989323		UL115	-0.0921282	0.996216		UL111A	-0.13078	0.974816		UL147A	0.129722	0.999254		UL42	-0.125338	0.728599		UL148D	0.121424	0.910618
	RL8A	-0.152566	0.989323		UL85	-0.101364	0.996216		RL13	-0.211348	0.974816		UL49	0.0767307	0.999254		UL104	-0.136299	0.740127		UL44	-0.147253	0.910618
	UL71	0.109168	0.989323		US1	-0.087582	0.996216		UL74	0.247329	0.974816		US10	-0.151398	0.999254		UL147A	-0.273482	0.74769		UL45	-0.160956	0.910618
	UL124	-0.228672	0.989323		TRS1	0.0886358	0.996216		UL94	0.0768097	0.974816		UL5	-0.0849181	0.999254		UL16	0.187524	0.768429		UL36	0.19385	0.910618
	TRS1	0.0716811	0.989323		UL4	0.0967713	0.996216		UL53	0.17958	0.974816		UL141	-0.0795903	0.999254		UL87	-0.174346	0.815875		UL42	-0.139675	0.910618
	US7	-0.130598	0.989323		UL51	-0.0956841	0.996216		UL10	0.103112	0.974816		US29	0.09222	0.999254		RL5A	-0.171669	0.815875		US15	0.222609	0.910618
	UL37	0.0681766	0.989323		UL123	-0.094407	0.996216		UL4	0.10904	0.974816		UL48A	0.0691869	0.999254		US21	0.147616	0.821249		US33A	0.188329	0.910618
	UL104	0.0826365	0.989323		RNA2.7	0.204641	0.996216		UL99	-0.0752102	0.974816		UL105	0.0712199	0.999254		UL35	0.107454	0.821249		UL23	-0.126586	0.910618
	US9	-0.080667	0.989323		UL56	0.0925372	0.996216		US34	-0.209144	0.974816		UL74	0.188934	0.999254		UL88	-0.135155	0.821249		UL114	0.135824	0.910618
	US24	0.103613	0.989323		UL25	0.0872152	0.996216		US20	-0.102994	0.974816		UL29	0.118947	0.999254		UL100	-0.219471	0.821249		UL96	-0.128208	0.910618
	US34A	0.058737	0.989323		UL34	-0.0833137	0.996216		UL88	0.0950717	0.974816		RNA5.0	-0.0644455	0.999254		US16	0.209145	0.837305		RL10	0.107099	0.910618
	UL50	-0.0588267	0.989323		UL7	-0.293235	0.996216		UL136	-0.147581	0.974816		UL131A	-0.12935	0.999254		UL96	-0.091871	0.837305		UL87	-0.161568	0.910618
	UL96	-0.0932994	0.989323		UL136	-0.0639598	0.996216		US27	0.113391	0.974816		UL145	0.075397	0.999254		UL86	-0.133247	0.842478		UL18	-0.12972	0.910618
	UL10	-0.216949	0.989323		UL41A	-0.0627113	0.996216		UL123	-0.175024	0.974816		US30	-0.0600841	0.999254		US6	-0.0810895	0.842478		US24	-0.103102	0.910618
	UL148	0.0599003	0.989323		UL84	0.0704489	0.996216		UL138	-0.147431	0.974816		US32	-0.0693386	0.999254		UL34	-0.0967026	0.842478		UL72	0.11053	0.9313
	UL17	0.0597702	0.989323		UL20	-0.125286	0.996216		UL148B	-0.0756439	0.974816		US20	-0.079543	0.999254		UL117	-0.133246	0.842478		UL148C	-0.104501	0.95245
	UL85	-0.0670701	0.989323		UL130	-0.0541042	0.996216		RL6	0.105804	0.974816		UL71	-0.0849485	0.999254		UL79	0.128807	0.842478		UL17	0.111439	0.95245
	UL31	0.0550979	0.989323		UL32	0.0586049	0.996216		RL12	-0.184657	0.974816		UL20	-0.0551855	0.999254		UL21A	-0.211559	0.842478		UL120	0.14773	0.95245
	UL56	0.0700874	0.989323		US12	-0.0980839	0.996216		UL35	-0.078552	0.974816		UL48	0.0761119	0.999254		UL40	-0.074634	0.842478		US17	0.13075	0.95245
	UL78	0.0626844	0.989323		UL146	-0.165399	0.996216		UL33	0.0606177	0.974816		UL50	0.0554754	0.999254		US11	-0.208455	0.842478		UL70	0.163031	0.95245
	RL1	-0.149463	0.989323		UL24	-0.119352	0.996216		US24	-0.108545	0.974816		UL88	0.0674382	0.999254		UL91	-0.128764	0.842478		UL35	0.0979601	0.95245
	US32	0.0618005	0.989323		US22	-0.0859914	0.996216		UL26	-0.102133	0.974816		UL52	0.14564	0.999254		UL47	-0.101369	0.842478		UL46	-0.127569	0.95245
	UL117	-0.0483567	0.989323		US30	0.10757	0.996216		US34A	-0.175791	0.974816		US13	0.0616632	0.999254		UL46	-0.113524	0.842478		UL30A	0.120831	0.95245
	UL140	-0.0937582	0.989323		UL76	0.0631968	0.996216		UL141	-0.0761824	0.974816		UL144	-0.0474509	0.999254		UL48	-0.0908444	0.881606		UL119	-0.125214	0.95245
	UL35	-0.0683005	0.989323		UL73	0.0911945	0.996216		US28	-0.0671645	0.974816		UL53	0.112158	0.999254		US33A	0.142024	0.881606		UL43	-0.0959369	0.984543
	UL145	0.110965	0.989323		UL112	-0.100815	0.996216		UL38	-0.130195	0.974816		UL25	0.0470495	0.999254		UL103	-0.0931264	0.881606		UL135	0.122044	0.984543
	RL11	0.126708	0.989323		US2	0.0641559	0.996216		UL51	0.065497	0.974816		UL91	0.0722758	0.999254		UL140	-0.0857651	0.888926		US12	0.111863	0.984543
	UL142	-0.105267	0.989323		UL42	-0.0605839	0.996216		UL44	0.0750854	0.974816		US12	-0.0761092	0.999254		UL56	-0.0887942	0.906986		UL122	0.0858224	0.984543
	UL30A	0.0414666	0.989323		US20	-0.0979238	0.996216		UL124	-0.0809223	0.974816		UL30A	-0.0533417	0.999254		UL105	-0.158214	0.926293		UL30	0.117502	0.984543
	UL32	0.0400456	0.989323		UL40	-0.048288	0.996216		UL77	0.0734695	0.974816		UL35	-0.059319	0.999254		UL18	-0.0832459	0.92751		US2	0.140629	0.984543
	UL86	-0.0636143	0.989323		UL10	-0.233868	0.996216		UL6	0.115321	0.974816		UL150A	-0.0817918	0.999254		US8	-0.0823457	0.929922		UL150	-0.0993517	0.984543
	UL73	0.0619508	0.989323		UL18	0.10237	0.996216		US12	-0.0922192	0.974816		US1	-0.0637148	0.999254		UL38	-0.122108	0.929922		TRS1	0.133563	0.984543
	UL5	0.0421628	0.989323		UL46	0.0665373	0.996216		UL20	-0.0521875	0.974816		UL19	0.0508266	0.999254		UL136	-0.0591462	0.939672		UL80	0.0732479	0.990832
	US30	0.0691312	0.989323		UL87	0.0758534	0.996216		US21	0.0661434	0.974816		US14	0.0467462	0.999254		UL69	0.0861767	0.939672		UL112	-0.0712496	0.990832
	RL12	-0.0977194	0.989323		IRS1	0.0811647	0.996216		US1	0.0703664	0.974816		UL80.5	0.0429757	0.999254		UL114	0.0690832	0.939672		UL71	-0.0742723	0.990832
	UL11	-0.161316	0.989323		RL6	-0.0804761	0.996216		UL31	-0.0702863	0.974816		UL132	-0.0635176	0.999254		UL72	0.075243	0.939672		UL29	0.119637	0.99567
	UL69	-0.0692852	0.989323		UL111A	0.119436	0.996216		UL135	-0.119283	0.974816		UL8	0.059526	0.999254		UL15A	0.0741809	0.941787		UL74	0.0739139	0.99567
	IRS1	0.0561139	0.989323		UL144	0.160695	0.996216		UL147A	0.093614	0.974816		UL117	0.0374112	0.999254		UL148D	-0.052118	0.956061		UL55	0.0730296	0.99567
	UL38	0.0451071	0.989323		UL138	-0.0444605	0.996216		US13	0.0601286	0.974816		UL15A	-0.0874777	0.999254		UL27	-0.0991905	0.957919		US31	0.0698375	0.99567
	US26	0.0515025	0.989323		UL45	0.05073	0.996216		RNA2.7	0.0595529	0.974816		US3	-0.0888489	0.999254		UL85	-0.0668357	0.966889		UL146	-0.11406	0.99567
	UL34	0.0459707	0.989323		UL27	-0.0503094	0.996216		UL71	-0.0693334	0.974816		UL42	0.0355523	0.999254		RL9A	0.0553496	0.966889		UL99	-0.100085	0.99567
	US31	0.0491056	0.989323		UL33	-0.0703724	0.996216		UL132	-0.0770365	0.974816		UL44	0.0421531	0.999254		UL5	0.0488293	0.966889		UL48A	-0.0617941	0.99567
	RNA4.9	-0.117519	0.989323		UL48	0.049498	0.996216		UL42	0.0510633	0.974816		UL38	-0.0708292	0.999254		UL32	0.0726108	0.966889		UL80.5	0.0598006	0.99567
	US8	-0.0458294	0.989323		UL72	0.141362	0.996216		UL97	0.0598468	0.974816		UL27	0.0610396	0.999254		UL123	0.0825915	0.966889		UL88	-0.0836107	0.99567
	UL94	-0.0341809	0.989323		UL97	-0.0780404	0.996216		UL115	0.0457199	0.974816		UL119	0.0397168	0.999254		UL139	-0.0525674	0.976912		UL147A	-0.104871	0.99567
	UL123	-0.0408215	0.989323		UL8	-0.19159	0.996216		RL9A	0.104151	0.974816		UL80	0.0350219	0.999254		UL22A	0.131001	0.976912		UL115	-0.0627885	0.99567
	UL150A	0.0482611	0.989323		RL8A	-0.0638503	0.996216		UL23	-0.0472461	0.974816		UL75	-0.0484901	0.999254		US34A	0.0576075	0.976912		UL150A	-0.0561846	0.99567
	UL141	-0.054298	0.989323		UL77	0.0461612	0.996216		UL49	0.047127	0.974816		RL5A	0.0833547	0.999254		US2	-0.0894019	0.976912		UL104	-0.0697394	0.99567
	UL112	-0.0492363	0.989323		UL44	-0.0383924	0.996216		US19	-0.0658688	0.974816		UL123	-0.086043	0.999254		US23	0.0478624	0.976912		UL40	-0.0507622	0.99567
	UL41A	0.034122	0.989323		UL19	0.102245	0.996216		UL78	-0.057965	0.974816		UL148C	-0.0411853	0.999254		UL150	-0.0535181	0.976912		UL139	-0.0545741	0.99567
	US2	-0.0404646	0.989323		UL89	-0.0589074	0.996216		US30	-0.0452199	0.974816		TRS1	-0.0436184	0.999254		UL74	-0.0524724	0.976912		US11	0.103578	0.99567
	UL55	0.0406305	0.989323		US3	-0.108515	0.996216		UL85	0.0688002	0.974816		UL133	0.0597829	0.999254		RNA2.7	0.04323	0.976912		UL51	0.0839507	0.99567
	UL40	-0.0266896	0.989323		UL86	-0.0627485	0.996216		UL131A	-0.091637	0.974816		UL148D	0.0523326	0.999254		UL141	-0.0877969	0.976912		UL97	-0.0657018	0.99567
	UL42	-0.0317114	0.989323		US34A	0.0325935	0.996216		UL120	0.0540523	0.974816		UL135	0.0653046	0.999254		UL122	0.0478743	0.989756		UL141	-0.0721995	0.99567
	UL80	0.0344032	0.989323		UL102	-0.0368583	0.996216		RNA5.0	-0.0460107	0.974816		UL36	-0.0596351	0.999254		US9	-0.0546883	0.989756		UL117	-0.0655996	0.99567
	RNA2.7	0.0692658	0.989323		US29	-0.0730052	0.996216		UL41A	0.0416161	0.974816		UL14	-0.0617421	0.999254		TRS1	-0.0788541	0.989756		UL38	0.0703434	0.99567
	UL97	-0.0453202	0.989323		UL6	-0.0354144	0.996216		UL117	0.0394117	0.974816		UL34	0.0337888	0.999254		RL11	0.0413039	0.989756		US30	-0.0480731	0.99567
	RNA5.0	-0.0359612	0.989323		UL31	0.0353965	0.996216		UL121	-0.0571944	0.974816		US26	-0.054858	0.999254		US18	-0.0704053	0.989756		UL69	0.0510132	0.99567
	UL83	-0.0490224	0.989323		US23	-0.0559725	0.996216		UL100	0.0439378	0.974816		UL10	0.0340633	0.999254		UL55	0.0362089	0.990443		UL94	-0.0448436	0.99567
	UL148A	0.0361266	0.989323		US19	-0.0450702	0.996216		UL147	0.0701376	0.974816		UL31	0.0367593	0.999254		UL95	-0.0336568	0.990443		US32	0.0409261	0.99567
	UL36	0.0232649	0.989323		UL13	0.0605792	0.996216		UL148C	0.0479697	0.974816		US9	0.0720616	0.999254		RL1	-0.049266	0.990443		US20	-0.0701864	0.99567
	UL74A	-0.0445657	0.989323		UL2	-0.0875783	0.996216		UL112	-0.0737333	0.974816		UL4	0.0356073	0.999254		UL25	-0.0556909	0.990443		IRS1	0.0925102	0.99567
	US28	-0.0300383	0.989323		UL1	0.103735	0.996216		UL148	-0.0541133	0.974816		UL148	-0.037197	0.999254		UL76	0.0343652	0.990443		US23	0.0453869	0.99567
	UL122	-0.0600255	0.989323		UL141	0.0434001	0.996216		UL13	-0.0560782	0.974816		UL130	0.0441578	0.999254		US32	-0.0269653	0.990443		US16	0.0727248	0.99567
	UL105	-0.0262686	0.989323		RNA4.9	0.0716304	0.996216		US22	-0.044051	0.974816		US34A	0.0574045	0.999254		UL14	0.0254366	0.990443		UL4	0.0350891	0.99567
	UL33	-0.0343935	0.989323		UL21A	-0.0236402	0.996216		UL98	0.0357585	0.974816		US21	-0.0325184	0.999254		UL135	-0.0400403	0.990443		UL138	0.035555	0.99567
	RL6	-0.0458991	0.989323		UL55	0.0336066	0.996216		UL50	0.0329426	0.974816		RNA2.7	0.0255332	0.999254		US1	0.0629712	0.990443		UL27	0.0530622	0.99567
	UL99	-0.0297004	0.989323		UL11	-0.0985289	0.996216		UL116	0.0305446	0.974816		UL23	-0.0235228	0.999254		US22	-0.0390314	0.990443		UL50	0.0473204	0.99567
	UL43	0.0233144	0.989323		US28	0.0266127	0.996216		UL40	-0.0350202	0.974816		UL147	-0.0388858	0.999254		UL120	0.0343364	0.990443		US6	0.0301525	0.99567
	UL84	0.0258816	0.989323		UL124	0.0663292	0.996216		UL37	-0.0707849	0.974816		UL103	0.0246963	0.999254		US34	0.0244716	0.990443		UL56	-0.0363926	0.99567
	UL111A	-0.0581489	0.989323		UL148A	0.0241627	0.996216		UL2	0.0597923	0.974816		UL84	-0.0222571	0.999254		UL51	0.0437911	0.990443		US18	-0.0449403	0.99567
	UL20	-0.0368162	0.989323		UL29	-0.019939	0.996216		UL29	0.0546201	0.974816		UL85	0.0306383	0.999254		UL99	-0.0441004	0.990443		RL11	0.0310467	0.99567
	UL13	0.0401961	0.989323		US9	0.0291498	0.996216		UL133	-0.0562	0.974816		UL13	0.0339083	0.999254		UL19	0.0377785	0.990443		UL83	-0.054862	0.99567
	UL23	-0.0317045	0.989323		UL43	-0.017821	0.996216		US23	0.0270411	0.974816		UL114	-0.0194438	0.999254		UL148B	-0.0285564	0.990443		UL34	-0.0289685	0.99567
	UL98	0.0237522	0.989323		US27	0.0432837	0.996216		IRS1	-0.0383718	0.974816		RL10	-0.0462746	0.999254		IRS1	-0.0570824	0.990443		UL92	-0.0315732	0.99567
	UL44	0.0174076	0.989323		US18	-0.0244376	0.996216		UL105	0.0287944	0.974816		US7	-0.0228469	0.999254		UL98	-0.03136	0.990443		UL21A	0.0514514	0.99567
	UL80.5	-0.0217772	0.989323		UL80	0.0212858	0.996216		UL84	-0.0272808	0.974816		US19	-0.0249681	0.999254		UL138	-0.0182552	0.990443		UL77	0.0313641	0.99567
	UL144	-0.0574831	0.989323		UL26	-0.0162093	0.996216		RL11	-0.0784191	0.974816		UL37	0.0392392	0.999254		US20	-0.0385082	0.990443		US10	0.041043	0.99567
	UL29	0.0160284	0.989323		UL74	0.0622079	0.996216		UL148A	-0.0551826	0.974816		UL7	-0.0194443	0.999254		UL80.5	-0.016947	0.990443		US1	0.0471579	0.99567
	US27	0.0388192	0.989323		UL98	0.0168916	0.996216		US7	0.0257714	0.974816		UL148A	-0.0302018	0.999254		UL4	0.0145432	0.990443		UL98	-0.0283248	0.99567
	US3	-0.0441477	0.989323		UL80.5	-0.0153885	0.996216		UL43	0.0254825	0.974816		RL11	-0.0307978	0.999254		UL36	0.0323406	0.990443		UL95	-0.0252048	0.99567
	UL25	0.0182476	0.989323		US31	0.0144478	0.996216		UL103	0.0251115	0.974816		UL72	0.0114257	0.999254		UL50	-0.0264683	0.990443		US19	-0.0357887	0.99567
	UL24	-0.0294717	0.989323		UL139	-0.0375124	0.996216		UL19	-0.0231086	0.974816		UL33	0.00902427	0.999254		RL12	-0.0168963	0.990443		UL79	0.0281554	0.99567
	UL82	-0.0252454	0.989323		UL140	-0.0209517	0.996216		UL80	-0.0216371	0.974816		US24	-0.016529	0.999254		UL49	-0.0215065	0.990443		RL13	-0.01743	0.99567
	UL92	0.0274861	0.989323		UL120	-0.0107505	0.996216		US8	-0.0518436	0.974816		UL116	-0.00900266	0.999254		UL97	-0.0149974	0.990443		UL47	0.0221059	0.99567
	UL18	-0.0145368	0.989323		US6	0.00794159	0.996216		UL5	0.0231403	0.974816		UL26	0.0148537	0.999254		UL29	0.0226706	0.990443		UL133	0.0248925	0.99567
	UL45	-0.0143829	0.989323		UL36	-0.0077033	0.996216		UL72	0.015241	0.974816		UL76	0.0102701	0.999254		UL148A	0.0207116	0.990443		UL140	0.0134474	0.99567
	UL93	-0.0204405	0.989323		US8	-0.0113145	0.996216		UL25	0.0135991	0.974816		UL78	0.0110587	0.999254		UL20	0.011363	0.990443		US3	0.0118542	0.99567
	RL13	-0.0292935	0.989323		UL92	-0.0143961	0.996216		UL48A	0.0141425	0.974816		UL40	0.00781468	0.999254		UL84	-0.0117776	0.990443		UL41A	-0.0127221	0.99567
	UL148B	-0.0165181	0.989323		UL50	-0.00857867	0.996216		UL139	0.0166312	0.974816		US22	0.00913219	0.999254		RL13	0.0105101	0.990443		UL148A	-0.0172655	0.99567
	UL102	0.0108921	0.989323		RL5A	0.0226486	0.996216		UL130	0.0270266	0.974816		US31	-0.00836043	0.999254		UL83	-0.0253483	0.990443		UL26	-0.0105591	0.99567
	UL77	0.0105881	0.989323		UL117	0.00701702	0.996216		UL24	-0.0126987	0.974816		UL69	-0.0106172	0.999254		UL77	0.0106195	0.990443		UL25	-0.0162002	0.99567
	UL87	0.0138183	0.989323		UL93	0.0103739	0.996216		UL27	-0.02159	0.974816		US8	0.0152512	0.999254		UL80	-0.00757465	0.990443		UL49	0.0126219	0.99567
	US23	-0.0173586	0.989323		UL35	0.00745648	0.996216		UL34	0.0142989	0.974816		UL136	-0.00846832	0.999254		UL121	0.00799863	0.990443		RNA2.7	-0.00934189	0.99567
	UL138	-0.00681989	0.989323		US24	0.00928763	0.996216		UL148D	-0.0210786	0.974816		IRS1	0.00543042	0.999254		UL37	0.00897839	0.990443		US21	0.0105673	0.99567
	UL46	-0.00927706	0.989323		RNA5.0	-0.00524251	0.996216		UL122	0.00756297	0.988391		UL112	0.00669454	0.999254		US19	-0.0129993	0.990443		UL5	0.00740417	0.99567
	UL48	-0.00622615	0.989323		UL75	0.00510375	0.996216		UL75	-0.00884714	0.988391		UL24	-0.00315889	0.999254		UL133	0.0102059	0.990443		UL82	0.0111191	0.99567
	US22	-0.00872675	0.989323		UL94	0.00210559	0.996216		UL145	-0.00747445	0.988391		UL100	0.00264017	0.999254		UL82	0.0111261	0.990443		US22	-0.00797906	0.99567
	UL26	0.00587733	0.989323		UL131A	-0.00196861	0.996216		UL69	0.0102926	0.988391		UL87	-0.00215267	0.999254		US31	0.00474482	0.990443		UL76	0.00566377	0.99567
	UL72	0.0138519	0.989323		UL105	0.00186134	0.996216		UL80.5	0.00383176	0.988391		US34	0.00228238	0.999254		UL17	-0.00439372	0.990443		UL48	-0.00417924	0.99567
	UL27	-0.0045201	0.989323		UL83	0.00230287	0.996216		UL144	0.00236401	0.988391		UL148B	0.000847874	0.999254		UL48A	0.00268362	0.990443		UL105	-0.00571002	0.99567
	UL130	-0.00380941	0.989323		UL74A	0.00177115	0.996216		UL102	-0.00397665	0.988391		UL6	-0.000542355	0.999254		RNA4.9	-0.00316347	0.990443		UL84	0.00249782	0.99567
	UL74	0.00603901	0.998317		RL1	0.00227812	0.996216		UL76	-0.0026198	0.988391		UL122	0.000263554	0.999254		UL30A	0.00243089	0.994909		UL136	0.00154763	0.99567
	UL136	-0.000286246	0.998317		UL82	-0.00110502	0.996216		US9	0.00543714	0.988391		UL138	0.000246805	0.999254		UL30	-0.00107817	0.995623		UL93	0.000828981	0.99567
