# Supplementary material for: Human Cytomegalovirus Long Non-coding RNA1.2 Suppresses Extracellular Release of the Pro-inflammatory Cytokine IL-6 by Blocking NF-κB Activation
Source: Front Cell Infect Microbiol. 2020 Jul 22;10:361. doi: 10.3389/fcimb.2020.00361 (PMC7387431; doi:10.3389/fcimb.2020.00361)
Supplement: Supplementary file 2 [file Table_2.XLSX]

## Sheet: Suppl. Table 2
Supplementary Table 2. Cellular transcriptome analysis								logFC = log2 fold change
Genes with significant differential expression are listed (q < 0.05)
	24 h p. i.				24 h p. i.				24 h p.i. overlap						72h p. i.				72 h p. i.				72 h p. i. overlap
	ΔRNA1.2 vs WT				ΔTATA vs WT					ΔRNA1.2 vs WT		ΔTATA vs WT			ΔRNA1.2 vs WT				ΔTATA vs WT					ΔRNA1.2 vs WT		ΔTATA vs WT
	ID	logFC	q value		ID	logFC	q value		ID	logFC	q value	logFC	q value		ID	logFC	q value		ID	logFC	q value		ID	logFC	q value	logFC	q value
	DHRS2	1.10166	0.028276		CSF3	1.43268	0.0220047		ANKRD36BP1	0.783057	0.028276	0.945719	0.0220047		SNORA76C	inf	0.0461935		MT1H	2.03284	0.00278092		TPRG1L	1.93868	0.00165059	1.59533	0.00278092
	ANKRD36BP1	0.783057	0.028276		CXCL10	1.11397	0.0220047		TMED7	0.768309	0.028276	0.763277	0.0220047		TPRG1L	1.93868	0.00165059		TPRG1L	1.59533	0.00278092		LAPTM4B	1.69816	0.00165059	1.28381	0.00278092
	TMED7	0.768309	0.028276		CXCL11	1.07643	0.0220047		RAP2C	0.645964	0.028276	0.638347	0.0220047		LAPTM4B	1.69816	0.00165059		MT1G	1.50136	0.00278092		RAB14	1.5268	0.00165059	1.21978	0.00278092
	SCN3A	0.740144	0.028276		CXCL8	1.03204	0.0220047		LYPLA1	0.63748	0.028276	0.648501	0.0220047		RAB14	1.5268	0.00165059		CXCL14	1.365	0.00278092		SLC39A6	1.51093	0.00165059	1.08275	0.00278092
	RAP2C	0.645964	0.028276		ANKRD36BP1	0.945719	0.0220047		IMPA1	0.618483	0.028276	0.630414	0.0220047		SLC39A6	1.51093	0.00165059		MPC1	1.30423	0.00278092		BNIP3	1.39811	0.00165059	1.21467	0.00278092
	LYPLA1	0.63748	0.028276		ESM1	0.89496	0.0220047		C3orf58	0.609931	0.028276	0.63429	0.0220047		BNIP3	1.39811	0.00165059		MYCT1	1.28964	0.00278092		MYCT1	1.38249	0.00165059	1.28964	0.00278092
	IMPA1	0.618483	0.028276		TFPI2	0.832473	0.0220047		KLHL15	0.609659	0.028276	0.567821	0.0220047		MYCT1	1.38249	0.00165059		LAPTM4B	1.28381	0.00278092		API5	1.35398	0.00165059	1.08746	0.00278092
	SP4	0.612768	0.028276		GBP4	0.803898	0.0220047		TMEM47	0.603654	0.0456065	0.604635	0.0449457		API5	1.35398	0.00165059		LSMEM1	1.22523	0.00278092		RRP1B	1.35262	0.00165059	0.950868	0.00278092
	C3orf58	0.609931	0.028276		TMED7	0.763277	0.0220047		SPTSSA	0.573554	0.028276	0.543775	0.0370605		RRP1B	1.35262	0.00165059		RAB14	1.21978	0.00278092		MAGEF1	1.33314	0.00165059	0.971024	0.00278092
	KLHL15	0.609659	0.028276		RPLP0P2	0.756695	0.0449457		SGPP1	0.567484	0.028276	0.658476	0.0220047		MAGEF1	1.33314	0.00165059		BNIP3	1.21467	0.00278092		MT1H	1.31709	0.0136578	2.03284	0.00278092
	TMEM47	0.603654	0.0456065		EREG	0.734229	0.0220047		SCAMP1	0.556271	0.028276	0.565784	0.0220047		MT1H	1.31709	0.0136578		UBFD1	1.19067	0.00278092		MPC1	1.30703	0.00165059	1.30423	0.00278092
	SPTSSA	0.573554	0.028276		CTSS	0.680296	0.0220047		GMFB	0.555374	0.028276	0.540714	0.0220047		MPC1	1.30703	0.00165059		FAM27E3	1.15425	0.0456438		CXCL14	1.3045	0.00165059	1.365	0.00278092
	SGPP1	0.567484	0.028276		SGPP1	0.658476	0.0220047		RNF138	0.553622	0.0456065	0.623476	0.0220047		CXCL14	1.3045	0.00165059		GCH1	1.1327	0.00278092		GCH1	1.28493	0.00165059	1.1327	0.00278092
	SCAMP1	0.556271	0.028276		LYPLA1	0.648501	0.0220047		DNAJB14	0.544668	0.028276	0.543291	0.0449457		GCH1	1.28493	0.00165059		SUMF1	1.11484	0.00278092		UBFD1	1.27962	0.00165059	1.19067	0.00278092
	GMFB	0.555374	0.028276		IL6	0.644048	0.0220047		UBE2D1	0.542748	0.028276	0.6279	0.0220047		UBFD1	1.27962	0.00165059		API5	1.08746	0.00278092		PPP4R1	1.27672	0.00165059	0.942784	0.00278092
	RNF138	0.553622	0.0456065		RAP2C	0.638347	0.0220047		TMEM263	0.542667	0.0456065	0.550977	0.0220047		PPP4R1	1.27672	0.00165059		MT1F	1.08545	0.00278092		HSP90AA1	1.24903	0.00165059	1.03445	0.00278092
	DNAJB14	0.544668	0.028276		C3orf58	0.63429	0.0220047		HSPA1A	0.532431	0.028276	0.488582	0.0370605		HSP90AA1	1.24903	0.00165059		SLC39A6	1.08275	0.00278092		LSMEM1	1.23089	0.00165059	1.22523	0.00278092
	UBE2D1	0.542748	0.028276		RSAD2	0.6316	0.0220047		LIN7C	0.517451	0.028276	0.563774	0.0220047		MARCH5	1.23239	0.00165059		HSP90AA1	1.03445	0.00278092		TSPYL5	1.19545	0.00165059	0.853655	0.00278092
	TMEM263	0.542667	0.0456065		IMPA1	0.630414	0.0220047		TFPI2	0.510271	0.028276	0.832473	0.0220047		LSMEM1	1.23089	0.00165059		SPINK1	1.02856	0.00278092		MT1G	1.18483	0.00165059	1.50136	0.00278092
	YOD1	0.537234	0.028276		UBE2D1	0.6279	0.0220047		SPRED1	0.493203	0.0456065	0.531061	0.0370605		TSPYL5	1.19545	0.00165059		HIST1H2BD	1.02509	0.00278092		SLC39A9	1.17141	0.00165059	0.80275	0.00278092
	HSPA1A	0.532431	0.028276		SOD2	0.626492	0.0220047		SCOC	0.486124	0.0456065	0.485938	0.0370605		MT1G	1.18483	0.00165059		MAL	1.02246	0.0248872		CCDC28A	1.16566	0.00165059	1.00226	0.00278092
	FOXN2	0.531597	0.028276		RNF138	0.623476	0.0220047		TMEM65	0.474827	0.028276	0.506883	0.0220047		SLC39A9	1.17141	0.00165059		CCDC28A	1.00226	0.00278092		SUMF1	1.15046	0.00165059	1.11484	0.00278092
	LIN7C	0.517451	0.028276		BATF2	0.613128	0.0449457								CCDC28A	1.16566	0.00165059		NPTX2	1.00179	0.00278092		RMI2	1.14183	0.00165059	0.964423	0.00278092
	TFPI2	0.510271	0.028276		TMEM47	0.604635	0.0449457								SUMF1	1.15046	0.00165059		38412	0.996892	0.00278092		CTNNBIP1	1.11038	0.00165059	0.994061	0.00278092
	SPRED1	0.493203	0.0456065		CCDC126	0.598765	0.0449457								RMI2	1.14183	0.00165059		CTNNBIP1	0.994061	0.00278092		OSBPL10	1.10154	0.00165059	0.753363	0.00278092
	SCOC	0.486124	0.0456065		SOWAHC	0.595568	0.0220047								SEPT7	1.12523	0.00165059		MT1M	0.974318	0.0436468		GRB2	1.09446	0.00165059	0.915544	0.00278092
	TMEM65	0.474827	0.028276		TRAF1	0.572047	0.0220047								CTNNBIP1	1.11038	0.00165059		MAGEF1	0.971024	0.00278092		ATP6V1B2	1.09368	0.00165059	0.923515	0.00278092
	PTAR1	0.460606	0.028276		KLHL15	0.567821	0.0220047								OSBPL10	1.10154	0.00165059		RMI2	0.964423	0.00278092		PROSC	1.08107	0.00165059	0.9411	0.00278092
	LYSMD3	0.459482	0.0456065		SCAMP1	0.565784	0.0220047								GRB2	1.09446	0.00165059		GALNT12	0.964102	0.0456438		ATXN7L3B	1.07553	0.00165059	0.748711	0.00278092
	PFDN4	-0.486445	0.028276		LIN7C	0.563774	0.0220047								ATP6V1B2	1.09368	0.00165059		RRP1B	0.950868	0.00278092		USP10	1.06383	0.00165059	0.746887	0.00278092
	PET100	-0.526252	0.028276		TMEM263	0.550977	0.0220047								PROSC	1.08107	0.00165059		ARPC5L	0.946491	0.00278092		GOLGA7	1.05997	0.00165059	0.803231	0.00278092
					SPTSSA	0.543775	0.0370605								ATXN7L3B	1.07553	0.00165059		PDCD6	0.94529	0.00278092		FUBP3	1.05807	0.00165059	0.764392	0.00278092
					DNAJB14	0.543291	0.0449457								USP10	1.06383	0.00165059		PPP4R1	0.942784	0.00278092		TMEM87A	1.05723	0.00165059	0.842387	0.00278092
					GMFB	0.540714	0.0220047								GOLGA7	1.05997	0.00165059		PROSC	0.9411	0.00278092		OLAH	1.05544	0.00297036	0.817712	0.0472625
					CPEB2	0.538198	0.0449457								FUBP3	1.05807	0.00165059		39326	0.935397	0.00278092		PERP	1.04245	0.00165059	0.929093	0.00278092
					SPRED1	0.531061	0.0370605								TMEM87A	1.05723	0.00165059		SLC6A12	0.933379	0.00278092		GLOD4	1.03906	0.00165059	0.780961	0.00278092
					TMEM65	0.506883	0.0220047								OLAH	1.05544	0.00297036		PERP	0.929093	0.00278092		MOB1A	1.03564	0.00165059	0.922378	0.00278092
					HSPA1A	0.488582	0.0370605								PERP	1.04245	0.00165059		ATP6V1B2	0.923515	0.00278092		ELOVL5	1.00773	0.00165059	0.812196	0.00278092
					SCOC	0.485938	0.0370605								GLOD4	1.03906	0.00165059		B3GALT6	0.922746	0.00278092		ENPP4	1.00717	0.00165059	0.767377	0.00278092
					CMPK2	0.48036	0.0370605								MOB1A	1.03564	0.00165059		MOB1A	0.922378	0.00278092		MT1F	0.988549	0.00165059	1.08545	0.00278092
					PMAIP1	0.473062	0.0449457								SLC7A5P1	1.01885	0.0457855		GRB2	0.915544	0.00278092		MFN2	0.986395	0.00165059	0.762361	0.00278092
					RFK	0.471588	0.0370605								ELOVL5	1.00773	0.00165059		HIST1H2AC	0.913277	0.00278092		NECAP1	0.982667	0.00165059	0.773123	0.00278092
					SLC12A7	0.47028	0.0449457								ENPP4	1.00717	0.00165059		ARPC1B	0.902783	0.00278092		BCAT1	0.979874	0.00165059	0.587364	0.00278092
					PPIG	-0.471452	0.0220047								LOC728554	1.00467	0.00165059		SMPD1	0.890857	0.00278092		LRRC8D	0.977951	0.00165059	0.705319	0.00278092
					TMA7	-0.476193	0.0449457								MT1F	0.988549	0.00165059		CXCL8	0.889205	0.00278092		NPTX2	0.970885	0.00165059	1.00179	0.00278092
					SNRPF	-0.489638	0.0220047								MFN2	0.986395	0.00165059		THBD	0.886592	0.00278092		MAL	0.970151	0.016283	1.02246	0.0248872
					RPL37	-0.562892	0.0220047								NECAP1	0.982667	0.00165059		LINC00938	0.875677	0.00278092		NIPSNAP3A	0.967143	0.00165059	0.831702	0.00278092
															BCAT1	0.979874	0.00165059		HOXA3	0.871785	0.0146164		HOXA3	0.965357	0.00408933	0.871785	0.0146164
															LRRC8D	0.977951	0.00165059		RCAN1	0.864199	0.00278092		PMEPA1	0.962117	0.00165059	0.802498	0.00278092
															NPTX2	0.970885	0.00165059		FAM53A	0.86257	0.0195976		RABGAP1	0.95463	0.00165059	0.673549	0.00278092
															MAL	0.970151	0.016283		ROCK1P1	0.858981	0.0320208		USP14	0.947116	0.00165059	0.741663	0.00278092
															NIPSNAP3A	0.967143	0.00165059		TSPYL5	0.853655	0.00278092		SSU72	0.944926	0.00165059	0.812529	0.00278092
															HOXA3	0.965357	0.00408933		MAP2K1	0.851999	0.00278092		ZDHHC9	0.944552	0.00165059	0.707553	0.00278092
															SPX	0.962901	0.0388068		TMEM87A	0.842387	0.00278092		G3BP2	0.934346	0.00165059	0.728954	0.00278092
															PMEPA1	0.962117	0.00165059		CAMLG	0.83233	0.00278092		LINC00909	0.933428	0.00165059	0.658483	0.0102737
															RABGAP1	0.95463	0.00165059		NIPSNAP3A	0.831702	0.00278092		RCAN1	0.932258	0.00165059	0.864199	0.00278092
															USP14	0.947116	0.00165059		MT1E	0.821783	0.00278092		CDC37L1	0.931327	0.00165059	0.755366	0.00278092
															SSU72	0.944926	0.00165059		CYP1A1	0.819491	0.00278092		ATP6V1C1	0.931061	0.00165059	0.666098	0.00278092
															ZDHHC9	0.944552	0.00165059		HOXC13	0.819481	0.00278092		GALNT12	0.930308	0.0307625	0.964102	0.0456438
															G3BP2	0.934346	0.00165059		DYNLL2	0.819264	0.00278092		DYNLL2	0.929832	0.00165059	0.819264	0.00278092
															LINC00909	0.933428	0.00165059		SEPHS2	0.818619	0.00278092		C9orf72	0.927471	0.00165059	0.603375	0.0132799
															RCAN1	0.932258	0.00165059		OLAH	0.817712	0.0472625		HIST1H2BD	0.920848	0.00165059	1.02509	0.00278092
															CDC37L1	0.931327	0.00165059		HRSP12	0.816594	0.00278092		SUMO3	0.91732	0.00165059	0.800422	0.00278092
															ATP6V1C1	0.931061	0.00165059		PYURF	0.816316	0.00278092		SDF2	0.911218	0.00165059	0.726294	0.00278092
															GALNT12	0.930308	0.0307625		CHAC1	0.813048	0.00278092		SLC41A2	0.910131	0.00165059	0.534085	0.0226785
															FAM133DP	0.930278	0.0240743		SSU72	0.812529	0.00278092		DKC1	0.902474	0.00165059	0.655031	0.00278092
															DYNLL2	0.929832	0.00165059		ELOVL5	0.812196	0.00278092		TACC1	0.901536	0.00165059	0.643586	0.00278092
															C9orf72	0.927471	0.00165059		GOLGA7	0.803231	0.00278092		PYURF	0.896256	0.00165059	0.816316	0.00278092
															ATP6V1E2	0.923287	0.0129175		SLC39A9	0.80275	0.00278092		GOLGA4	0.89038	0.00165059	0.501387	0.00278092
															HIST1H2BD	0.920848	0.00165059		PMEPA1	0.802498	0.00278092		CLASP2	0.890123	0.00165059	0.562601	0.00278092
															SUMO3	0.91732	0.00165059		C2orf16	0.800865	0.00278092		PDCD6	0.889826	0.00165059	0.94529	0.00278092
															NUDT4P1	0.916898	0.00165059		SUMO3	0.800422	0.00278092		CALM1	0.888872	0.00165059	0.628101	0.00278092
															SDF2	0.911218	0.00165059		ZDHHC14	0.792993	0.00492847		SNX12	0.886237	0.00165059	0.65474	0.00278092
															SLC41A2	0.910131	0.00165059		TIMP4	0.788721	0.0376332		KITLG	0.882499	0.00165059	0.564638	0.00278092
															DKC1	0.902474	0.00165059		SDCBP	0.78555	0.00278092		NFE2L1	0.881287	0.00165059	0.713336	0.00278092
															TACC1	0.901536	0.00165059		GLOD4	0.780961	0.00278092		MAP2K1	0.880126	0.00165059	0.851999	0.00278092
															PYURF	0.896256	0.00165059		MAFA	0.777328	0.00278092		THBD	0.878666	0.00165059	0.886592	0.00278092
															GOLGA4	0.89038	0.00165059		C10orf88	0.777098	0.00278092		ITGAV	0.877026	0.00165059	0.721994	0.00278092
															CLASP2	0.890123	0.00165059		NECAP1	0.773123	0.00278092		SLC25A30	0.865101	0.00165059	0.610514	0.00278092
															PDCD6	0.889826	0.00165059		ENPP4	0.767377	0.00278092		FAM60A	0.862786	0.00165059	0.722057	0.00278092
															OPN3	0.889521	0.0149194		FUBP3	0.764392	0.00278092		FAM171A1	0.862646	0.00165059	0.680304	0.00278092
															CALM1	0.888872	0.00165059		LOC101928796	0.764151	0.0446373		AP3M2	0.850503	0.00165059	0.660989	0.00278092
															SNX12	0.886237	0.00165059		MFN2	0.762361	0.00278092		ARPC5L	0.844203	0.00165059	0.946491	0.00278092
															KITLG	0.882499	0.00165059		CDC37L1	0.755366	0.00278092		LINC00938	0.837794	0.00165059	0.875677	0.00278092
															NFE2L1	0.881287	0.00165059		ACP1	0.755174	0.00278092		HOXC13	0.834324	0.00165059	0.819481	0.00278092
															MAP2K1	0.880126	0.00165059		OSBPL10	0.753363	0.00278092		APMAP	0.826683	0.00165059	0.71078	0.00278092
															THBD	0.878666	0.00165059		EPB41L4A-AS1	0.752255	0.00278092		C2orf16	0.824117	0.00297036	0.800865	0.00278092
															ITGAV	0.877026	0.00165059		ATXN7L3B	0.748711	0.00278092		ROCK1P1	0.82338	0.0203868	0.858981	0.0320208
															SLC25A30	0.865101	0.00165059		FAM167A	0.74856	0.00278092		CAMLG	0.823113	0.00165059	0.83233	0.00278092
															FAM60A	0.862786	0.00165059		USP10	0.746887	0.00278092		SMPD1	0.82163	0.00165059	0.890857	0.00278092
															FAM171A1	0.862646	0.00165059		ARPC5	0.742117	0.00278092		ARPC1B	0.819661	0.00165059	0.902783	0.00278092
															ESRP1	0.856898	0.0114019		USP14	0.741663	0.00278092		F11R	0.818967	0.00165059	0.586392	0.00278092
															AP3M2	0.850503	0.00165059		FAM107B	0.741292	0.00278092		AK4	0.816009	0.00165059	0.580789	0.00278092
															ARPC5L	0.844203	0.00165059		RAB7A	0.735763	0.00278092		B3GALT6	0.814855	0.00165059	0.922746	0.00278092
															LINC00938	0.837794	0.00165059		AMPD3	0.735011	0.00278092		STMN1	0.808513	0.00165059	0.678492	0.00278092
															LOC100272217	0.837357	0.0316941		G3BP2	0.728954	0.00278092		FAM107B	0.806106	0.00165059	0.741292	0.00278092
															HOXC13	0.834324	0.00165059		LOC652276	0.727673	0.00278092		SLC7A1	0.805857	0.00165059	0.678744	0.00278092
															APMAP	0.826683	0.00165059		HIST1H3D	0.72676	0.026905		GARS	0.798128	0.00165059	0.701007	0.00278092
															C2orf16	0.824117	0.00297036		SDF2	0.726294	0.00278092		DESI2	0.795073	0.00165059	0.710082	0.00278092
															ROCK1P1	0.82338	0.0203868		FAM60A	0.722057	0.00278092		LONRF1	0.791072	0.00165059	0.685262	0.00278092
															CAMLG	0.823113	0.00165059		ITGAV	0.721994	0.00278092		HOXB9	0.782424	0.00297036	0.694563	0.0309851
															CALCB	0.822244	0.0284612		BEND7	0.719732	0.0276427		HRSP12	0.779185	0.00165059	0.816594	0.00278092
															SMPD1	0.82163	0.00165059		NFE2L1	0.713336	0.00278092		USP12	0.774782	0.00165059	0.628003	0.00278092
															ARPC1B	0.819661	0.00165059		C19orf38	0.713103	0.0259669		GPR180	0.773859	0.00165059	0.525693	0.00492847
															F11R	0.818967	0.00165059		SPINT2	0.712708	0.00278092		NUSAP1	0.769644	0.00165059	0.682746	0.00278092
															AK4	0.816009	0.00165059		TUSC2	0.712345	0.00278092		C10orf88	0.767699	0.00165059	0.777098	0.00278092
															B3GALT6	0.814855	0.00165059		PGRMC1	0.711567	0.00278092		SEPHS2	0.767455	0.00165059	0.818619	0.00278092
															STMN1	0.808513	0.00165059		APMAP	0.71078	0.00278092		RAB7A	0.765658	0.00165059	0.735763	0.00278092
															FAM107B	0.806106	0.00165059		DESI2	0.710082	0.00278092		TRAPPC6B	0.757469	0.00165059	0.501388	0.0069015
															SLC7A1	0.805857	0.00165059		THOC3	0.709261	0.0069015		MORF4L1	0.756852	0.00165059	0.507619	0.00278092
															ZNF571-AS1	0.802709	0.0388068		ZDHHC9	0.707553	0.00278092		CDK8	0.754875	0.00165059	0.564639	0.00278092
															GARS	0.798128	0.00165059		LRRC8D	0.705319	0.00278092		TUSC2	0.752245	0.00165059	0.712345	0.00278092
															GABBR2	0.795711	0.0209804		CPEB1	0.705118	0.00278092		SDCBP	0.751852	0.00165059	0.78555	0.00278092
															DESI2	0.795073	0.00165059		GARS	0.701007	0.00278092		ETV5	0.750485	0.00165059	0.614419	0.00278092
															LONRF1	0.791072	0.00165059		JOSD2	0.700231	0.00278092		NAA35	0.74887	0.00165059	0.618095	0.00278092
															DZANK1	0.79039	0.00874788		TMEM150A	0.695008	0.0169718		USP24	0.747222	0.00165059	0.522676	0.00278092
															HOXB9	0.782424	0.00297036		HOXB9	0.694563	0.0309851		ACP1	0.744495	0.00165059	0.755174	0.00278092
															HRSP12	0.779185	0.00165059		LONRF1	0.685262	0.00278092		ZDHHC14	0.743893	0.00165059	0.792993	0.00492847
															USP12	0.774782	0.00165059		NUSAP1	0.682746	0.00278092		TVP23B	0.741124	0.00165059	0.591136	0.00278092
															GPR180	0.773859	0.00165059		FAM171A1	0.680304	0.00278092		ARL8B	0.734572	0.00165059	0.666386	0.00278092
															NUDT13	0.773368	0.0425948		SLC7A1	0.678744	0.00278092		OSBPL1A	0.72985	0.00165059	0.506221	0.0132799
															PRPH2	0.772504	0.0209804		STMN1	0.678492	0.00278092		SLC2A3	0.725536	0.00165059	0.570308	0.00278092
															NUSAP1	0.769644	0.00165059		OSGIN1	0.677664	0.00278092		HOXA10	0.723511	0.00408933	0.670333	0.0182224
															C10orf88	0.767699	0.00165059		RABGAP1	0.673549	0.00278092		GALC	0.722636	0.00165059	0.559254	0.0146164
															SEPHS2	0.767455	0.00165059		GALR2	0.670943	0.042832		TRIQK	0.721626	0.00165059	0.584819	0.0156979
															RAB7A	0.765658	0.00165059		HOXA10	0.670333	0.0182224		LPGAT1	0.721626	0.00165059	0.478114	0.0069015
															TRAPPC6B	0.757469	0.00165059		LRRC47	0.669948	0.00278092		ARPC5	0.718021	0.00165059	0.742117	0.00278092
															MORF4L1	0.756852	0.00165059		RND1	0.669824	0.0146164		IFRD1	0.716487	0.00165059	0.572711	0.00278092
															CDK8	0.754875	0.00165059		ARL8B	0.666386	0.00278092		BEND7	0.715056	0.0143323	0.719732	0.0276427
															STX11	0.753853	0.0050936		ATP6V1C1	0.666098	0.00278092		TTC19	0.714043	0.00165059	0.617392	0.00492847
															TUSC2	0.752245	0.00165059		C17orf59	0.665778	0.00278092		MTMR4	0.713464	0.00165059	0.444574	0.0118706
															SDCBP	0.751852	0.00165059		C11orf96	0.665246	0.0339692		GOLGA2	0.708053	0.00165059	0.494795	0.00278092
															ETV5	0.750485	0.00165059		EREG	0.662286	0.00492847		CLIC6	0.706862	0.00165059	0.568549	0.0276427
															NAA35	0.74887	0.00165059		AP3M2	0.660989	0.00278092		TSEN15	0.699986	0.00165059	0.617601	0.00278092
															C1orf116	0.748242	0.00165059		YRDC	0.659714	0.0339692		MBTPS2	0.697768	0.00165059	0.46783	0.0226785
															USP24	0.747222	0.00165059		LINC00909	0.658483	0.0102737		MRPS35	0.692741	0.00165059	0.581394	0.00278092
															ACP1	0.744495	0.00165059		SRD5A1	0.656011	0.00492847		GDI2	0.689324	0.00165059	0.522744	0.00278092
															ZDHHC14	0.743893	0.00165059		DKC1	0.655031	0.00278092		RND1	0.683567	0.00297036	0.669824	0.0146164
															TVP23B	0.741124	0.00165059		SNX12	0.65474	0.00278092		PPP1R2	0.683056	0.00165059	0.50676	0.0069015
															ARL8B	0.734572	0.00165059		SEC11A	0.65413	0.00278092		RPS6KA3	0.682332	0.00165059	0.492946	0.0069015
															OSBPL1A	0.72985	0.00165059		CNOT11	0.652637	0.00278092		SLC18A2	0.681731	0.00165059	0.603933	0.0146164
															SLC2A3	0.725536	0.00165059		HIST3H2A	0.649168	0.0348809		METAP1	0.681248	0.00165059	0.505163	0.00278092
															HOXA10	0.723511	0.00408933		CHPT1	0.647073	0.00278092		EML1	0.679077	0.00165059	0.560295	0.00492847
															GALC	0.722636	0.00165059		ENKD1	0.645895	0.00278092		FEN1	0.678863	0.00165059	0.551088	0.00278092
															LPGAT1	0.721626	0.00165059		TACC1	0.643586	0.00278092		KPNA1	0.677483	0.00165059	0.495756	0.0069015
															TRIQK	0.721626	0.00165059		STK24	0.641572	0.00278092		SEC11A	0.676866	0.00165059	0.65413	0.00278092
															ARPC5	0.718021	0.00165059		TERF2IP	0.641419	0.00278092		WASF1	0.673871	0.00165059	0.591591	0.00278092
															IFRD1	0.716487	0.00165059		DOK3	0.63876	0.0392879		COMMD8	0.673148	0.00165059	0.548256	0.0069015
															BEND7	0.715056	0.0143323		FAM222A	0.637489	0.00492847		LRRC47	0.671502	0.00165059	0.669948	0.00278092
															TTC19	0.714043	0.00165059		PRCP	0.636501	0.00278092		STK24	0.670903	0.00165059	0.641572	0.00278092
															MTMR4	0.713464	0.00165059		GDF15	0.633514	0.00278092		GRPEL1	0.670433	0.00165059	0.571639	0.00492847
															GOLGA2	0.708053	0.00165059		ZBTB2	0.632684	0.00278092		APP	0.669858	0.00165059	0.566747	0.00278092
															CLIC6	0.706862	0.00165059		NDRG4	0.630339	0.00492847		LOC652276	0.669648	0.00297036	0.727673	0.00278092
															FLRT2	0.700047	0.00165059		GNB1	0.629566	0.00278092		HBEGF	0.668926	0.00165059	0.518829	0.00278092
															TSEN15	0.699986	0.00165059		NCBP2-AS2	0.629133	0.00278092		DDX18	0.662685	0.00165059	0.439122	0.00862866
															MBTPS2	0.697768	0.00165059		HSPA1B	0.628647	0.00278092		THOC3	0.662666	0.0096594	0.709261	0.0069015
															MORN4	0.696645	0.00165059		CALM1	0.628101	0.00278092		ANKRD13C	0.659034	0.00165059	0.533846	0.00278092
															PMS2P9	0.692977	0.0129175		USP12	0.628003	0.00278092		PRCP	0.658938	0.00165059	0.636501	0.00278092
															MRPS35	0.692741	0.00165059		MT1X	0.625423	0.0207416		CNOT11	0.658451	0.00165059	0.652637	0.00278092
															GDI2	0.689324	0.00165059		NAA35	0.618095	0.00278092		MTFR1	0.652284	0.00165059	0.564982	0.00278092
															DYNC1I1	0.689201	0.0425948		TSEN15	0.617601	0.00278092		UBE2K	0.651468	0.00165059	0.435275	0.0195976
															RND1	0.683567	0.00297036		PGRMC2	0.617535	0.00278092		ESYT2	0.651332	0.00165059	0.579185	0.00278092
															PPP1R2	0.683056	0.00165059		TTC19	0.617392	0.00492847		OLFM1	0.650781	0.00165059	0.616345	0.00492847
															RPS6KA3	0.682332	0.00165059		OLFM1	0.616345	0.00492847		AKIRIN1	0.650659	0.00165059	0.615802	0.00278092
															SLC18A2	0.681731	0.00165059		AKIRIN1	0.615802	0.00278092		WBP1L	0.649735	0.00165059	0.551122	0.00278092
															METAP1	0.681248	0.00165059		ETV5	0.614419	0.00278092		CHMP4C	0.644958	0.00165059	0.593486	0.00492847
															EML1	0.679077	0.00165059		SLC25A30	0.610514	0.00278092		CPEB1	0.644659	0.0050936	0.705118	0.00278092
															SYBU	0.679014	0.0136578		AKR1B1	0.606632	0.00278092		AMPD3	0.644652	0.00165059	0.735011	0.00278092
															FEN1	0.678863	0.00165059		SLC18A2	0.603933	0.0146164		CHAC1	0.642871	0.00165059	0.813048	0.00278092
															CCND2	0.678659	0.00165059		C9orf72	0.603375	0.0132799		MTPN	0.639898	0.00165059	0.452974	0.0146164
															KPNA1	0.677483	0.00165059		YIPF4	0.599125	0.00278092		TMEM30A	0.63481	0.00165059	0.502913	0.00278092
															SEC11A	0.676866	0.00165059		GPX3	0.595448	0.00278092		GNB1	0.634717	0.00165059	0.629566	0.00278092
															WASF1	0.673871	0.00165059		TDRP	0.59488	0.00278092		GNAZ	0.634029	0.00408933	0.546408	0.0237242
															COMMD8	0.673148	0.00165059		CHMP4C	0.593486	0.00492847		ZBTB2	0.632649	0.00165059	0.632684	0.00278092
															LRRC47	0.671502	0.00165059		LAPTM4A	0.593473	0.00278092		GALNT2	0.628384	0.00165059	0.580512	0.00278092
															STK24	0.670903	0.00165059		CCNA1	0.592269	0.00278092		QDPR	0.628238	0.00165059	0.574729	0.00278092
															GRPEL1	0.670433	0.00165059		WASF1	0.591591	0.00278092		COL4A3BP	0.627895	0.00165059	0.525824	0.0226785
															COQ5	0.670141	0.00165059		TVP23B	0.591136	0.00278092		RAB11A	0.627317	0.00165059	0.417367	0.0207416
															APP	0.669858	0.00165059		TMED3	0.589122	0.00278092		GSTCD	0.626934	0.00165059	0.476136	0.0207416
															LOC652276	0.669648	0.00297036		GMCL1	0.588865	0.00492847		RAB3GAP1	0.626468	0.00165059	0.420898	0.0156979
															HBEGF	0.668926	0.00165059		BCAT1	0.587364	0.00278092		HIST1H2AC	0.624896	0.0050936	0.913277	0.00278092
															CDC42	0.664039	0.00165059		F11R	0.586392	0.00278092		RBM15B	0.624097	0.00165059	0.529943	0.0411596
															DDX18	0.662685	0.00165059		SLC31A2	0.585697	0.00492847		C8orf33	0.620317	0.00165059	0.558828	0.00278092
															THOC3	0.662666	0.0096594		FOS	0.585245	0.0118706		PPT1	0.618525	0.00165059	0.540253	0.00278092
															ANKRD13C	0.659034	0.00165059		TRIQK	0.584819	0.0156979		TERF2IP	0.617081	0.00165059	0.641419	0.00278092
															PRCP	0.658938	0.00165059		MRPS35	0.581394	0.00278092		PGRMC1	0.612681	0.00165059	0.711567	0.00278092
															CNOT11	0.658451	0.00165059		RPLP0P2	0.581268	0.026905		MGAT2	0.611296	0.00165059	0.484065	0.00278092
															MTFR1	0.652284	0.00165059		AK4	0.580789	0.00278092		GMCL1	0.599251	0.00408933	0.588865	0.00492847
															UBE2K	0.651468	0.00165059		GALNT2	0.580512	0.00278092		TCF12	0.598285	0.00165059	0.415605	0.0309851
															ESYT2	0.651332	0.00165059		ESYT2	0.579185	0.00278092		NPEPPS	0.596923	0.00165059	0.449176	0.0182224
															OLFM1	0.650781	0.00165059		QDPR	0.574729	0.00278092		NDRG4	0.596033	0.00408933	0.630339	0.00492847
															AKIRIN1	0.650659	0.00165059		MAP2K2	0.573608	0.00278092		PGRMC2	0.595751	0.00165059	0.617535	0.00278092
															WBP1L	0.649735	0.00165059		IFRD1	0.572711	0.00278092		RALB	0.594951	0.00165059	0.516416	0.0069015
															LOC100129361	0.647772	0.00165059		GRPEL1	0.571639	0.00492847		CUL4A	0.59325	0.00165059	0.445347	0.0276427
															ANP32B	0.645262	0.00165059		CEBPB	0.571044	0.00278092		TDRP	0.592434	0.00165059	0.59488	0.00278092
															CHMP4C	0.644958	0.00165059		SLC2A3	0.570308	0.00278092		BZW2	0.590506	0.00165059	0.401205	0.0477552
															CPEB1	0.644659	0.0050936		PHLDA2	0.569785	0.00278092		SPAG7	0.586344	0.00165059	0.511111	0.00492847
															AMPD3	0.644652	0.00165059		CLIC6	0.568549	0.0276427		MT1E	0.585188	0.00297036	0.821783	0.00278092
															SGMS2	0.644295	0.00165059		C19orf25	0.568187	0.00278092		WTAP	0.584458	0.00165059	0.484346	0.00492847
															CHAC1	0.642871	0.00165059		APP	0.566747	0.00278092		FAM167A	0.582592	0.00165059	0.74856	0.00278092
															MTPN	0.639898	0.00165059		MTFR1	0.564982	0.00278092		SDC1	0.582568	0.00165059	0.524685	0.00278092
															TMEM30A	0.63481	0.00165059		CDK8	0.564639	0.00278092		EPT1	0.580365	0.00165059	0.39889	0.0403013
															GNB1	0.634717	0.00165059		KITLG	0.564638	0.00278092		SPINT2	0.58005	0.00165059	0.712708	0.00278092
															GNAZ	0.634029	0.00408933		CLASP2	0.562601	0.00278092		PARP1	0.579561	0.00165059	0.427399	0.0156979
															SH3BGRL2	0.632873	0.0149194		EML1	0.560295	0.00492847		LIN7C	0.578514	0.00165059	0.460425	0.0286814
															ZBTB2	0.632649	0.00165059		TRIB3	0.559561	0.00278092		UHMK1	0.577306	0.00165059	0.423512	0.0226785
															AMER1	0.629615	0.00165059		GALC	0.559254	0.0146164		CHMP5	0.577202	0.00165059	0.407678	0.0339692
															GALNT2	0.628384	0.00165059		C8orf33	0.558828	0.00278092		CARS	0.57358	0.00165059	0.521008	0.00278092
															QDPR	0.628238	0.00165059		RPS28	0.557082	0.00278092		NCBP2-AS2	0.572203	0.00165059	0.629133	0.00278092
															COL4A3BP	0.627895	0.00165059		COPRS	0.55684	0.00278092		KIAA1715	0.571425	0.00165059	0.424917	0.0392879
															FAM35A	0.627702	0.00165059		UBE2S	0.552282	0.00278092		CD83	0.568457	0.0050936	0.493182	0.0498394
															RAB11A	0.627317	0.00165059		SLC3A2	0.552254	0.00492847		AMMECR1L	0.567226	0.00165059	0.490763	0.00278092
															GSTCD	0.626934	0.00165059		WBP1L	0.551122	0.00278092		PDIA6	0.565867	0.00165059	0.421677	0.0226785
															RAB3GAP1	0.626468	0.00165059		FEN1	0.551088	0.00278092		JAM3	0.562661	0.00165059	0.415327	0.026905
															HIST1H2AC	0.624896	0.0050936		SLC1A5	0.549894	0.00278092		TBC1D13	0.562137	0.00165059	0.451218	0.0216391
															RBM15B	0.624097	0.00165059		BCL2L1	0.548722	0.00278092		WSB2	0.558489	0.00165059	0.477966	0.0102737
															C8orf33	0.620317	0.00165059		COMMD8	0.548256	0.0069015		KIAA1644	0.558488	0.00165059	0.438778	0.0259669
															CHML	0.619478	0.00165059		MAP1LC3B	0.54819	0.00278092		MYADM	0.55828	0.00165059	0.442635	0.0156979
															PPT1	0.618525	0.00165059		ARF1	0.547429	0.00278092		PPHLN1	0.553604	0.00165059	0.469332	0.0182224
															TERF2IP	0.617081	0.00165059		RSU1	0.546496	0.00278092		SPG21	0.551642	0.00165059	0.464749	0.0169718
															MSANTD4	0.614191	0.00165059		GNAZ	0.546408	0.0237242		AP3S1	0.549773	0.00165059	0.430659	0.0226785
															MYCBP	0.613201	0.00787698		GPT2	0.544871	0.00278092		HADH	0.549564	0.00165059	0.429669	0.0446373
															PGRMC1	0.612681	0.00165059		HIST1H2BK	0.544599	0.00278092		MKRN1	0.547901	0.00165059	0.406768	0.0463842
															MGAT2	0.611296	0.00165059		ZFPL1	0.542904	0.00278092		GGCT	0.547891	0.00165059	0.51255	0.0102737
															ITPR1	0.607723	0.00165059		SESN2	0.541415	0.00278092		LAPTM4A	0.544962	0.00165059	0.593473	0.00278092
															LINC00641	0.602588	0.0177918		PRDX3	0.541094	0.00278092		BCL2L1	0.54391	0.00165059	0.548722	0.00278092
															RRAGB	0.602074	0.0235431		PPT1	0.540253	0.00278092		AMFR	0.543584	0.00165059	0.532904	0.00278092
															GMCL1	0.599251	0.00408933		WDR18	0.537677	0.00492847		PDZD8	0.541317	0.00165059	0.507544	0.00278092
															TCF12	0.598285	0.00165059		CCNDBP1	0.537172	0.00278092		UBE4B	0.540688	0.00165059	0.395025	0.0436468
															NPEPPS	0.596923	0.00165059		KDELR1	0.536819	0.00278092		SUN2	0.540552	0.00165059	0.487439	0.00492847
															ALDH6A1	0.596817	0.00165059		SLC41A2	0.534085	0.0226785		RPUSD4	0.540345	0.00165059	0.484865	0.0146164
															AKAP11	0.596734	0.00165059		ANKRD13C	0.533846	0.00278092		TSPAN3	0.534814	0.00165059	0.473673	0.00492847
															NDRG4	0.596033	0.00408933		GAL	0.533133	0.00278092		UBE2Z	0.534	0.00165059	0.44351	0.0156979
															PGRMC2	0.595751	0.00165059		AMFR	0.532904	0.00278092		PCYOX1	0.53226	0.00165059	0.441108	0.0237242
															RALB	0.594951	0.00165059		RBM15B	0.529943	0.0411596		DNAJC10	0.530516	0.00165059	0.383284	0.0456438
															CUL4A	0.59325	0.00165059		TSPAN13	0.527131	0.00278092		C17orf59	0.528703	0.0050936	0.665778	0.00278092
															TDRP	0.592434	0.00165059		UPP1	0.526893	0.00492847		FGFR1	0.528263	0.00165059	0.432726	0.0156979
															BZW2	0.590506	0.00165059		TSC22D3	0.525866	0.00278092		SLC1A5	0.526413	0.00165059	0.549894	0.00278092
															RCAN2	0.590504	0.00297036		COL4A3BP	0.525824	0.0226785		RSU1	0.526002	0.00165059	0.546496	0.00278092
															ZCCHC10	0.587143	0.00165059		GPR180	0.525693	0.00492847		GOT1	0.525551	0.00165059	0.454096	0.00862866
															SPAG7	0.586344	0.00165059		UBE2B	0.525522	0.00278092		MT1X	0.524451	0.0252145	0.625423	0.0207416
															ANKRD46	0.586298	0.00165059		COX19	0.52541	0.00862866		APPBP2	0.523505	0.00165059	0.417062	0.0330999
															MT1E	0.585188	0.00297036		ISL2	0.525299	0.0207416		SEL1L3	0.521535	0.00165059	0.447853	0.0132799
															WTAP	0.584458	0.00165059		ABHD17B	0.524791	0.00862866		PACSIN2	0.521494	0.00165059	0.47536	0.00278092
															FAM167A	0.582592	0.00165059		SDC1	0.524685	0.00278092		CHP1	0.520155	0.00165059	0.399036	0.0276427
															SDC1	0.582568	0.00165059		GDI2	0.522744	0.00278092		CCNDBP1	0.519504	0.00165059	0.537172	0.00278092
															EPT1	0.580365	0.00165059		USP24	0.522676	0.00278092		DNAJB6	0.518586	0.00165059	0.458678	0.0156979
															SPINT2	0.58005	0.00165059		LOC100507217	0.52234	0.0309851		ATXN7L3	0.518422	0.00165059	0.411822	0.0237242
															PARP1	0.579561	0.00165059		IER3	0.521858	0.00278092		GNPDA1	0.514739	0.00408933	0.406548	0.0446373
															LIN7C	0.578514	0.00165059		CARS	0.521008	0.00278092		SOCS7	0.513421	0.00165059	0.435171	0.0237242
															UHMK1	0.577306	0.00165059		ZSCAN18	0.520696	0.0195976		TMEM167B	0.513061	0.00165059	0.399512	0.0498394
															CHMP5	0.577202	0.00165059		HBEGF	0.518829	0.00278092		KCMF1	0.51011	0.00165059	0.492925	0.00862866
															CASP7	0.575694	0.00165059		RALB	0.516416	0.0069015		DENR	0.510064	0.00165059	0.397845	0.0330999
															CARS	0.57358	0.00165059		SKI	0.514682	0.00278092		STK38	0.508359	0.00165059	0.418009	0.0195976
															WDFY2	0.572274	0.00408933		TIMMDC1	0.513362	0.00278092		SLC31A2	0.507788	0.0050936	0.585697	0.00492847
															NCBP2-AS2	0.572203	0.00165059		LOC93622	0.512992	0.0357064		ASNSD1	0.504205	0.00297036	0.419304	0.026905
															KIAA1715	0.571425	0.00165059		GGCT	0.51255	0.0102737		KDELR1	0.503202	0.00165059	0.536819	0.00278092
															CD83	0.568457	0.0050936		SNHG7	0.511755	0.0132799		YKT6	0.502941	0.00165059	0.431478	0.0156979
															AMMECR1L	0.567226	0.00165059		SPAG7	0.511111	0.00492847		PIM1	0.501753	0.00165059	0.495728	0.0069015
															PDIA6	0.565867	0.00165059		CAMK2N1	0.51071	0.00862866		GPT2	0.501462	0.00165059	0.544871	0.00278092
															CHIC1	0.564678	0.00297036		PANX2	0.509932	0.0146164		SMAP2	0.49829	0.00408933	0.420325	0.0392879
															JAM3	0.562661	0.00165059		HIST2H2BE	0.509135	0.0376332		EPB41L4A-AS1	0.497663	0.0123102	0.752255	0.00278092
															TBC1D13	0.562137	0.00165059		NXT1	0.508114	0.0118706		AP3D1	0.496872	0.00165059	0.483651	0.0102737
															GPR3	0.561901	0.0301569		MORF4L1	0.507619	0.00278092		MAP1LC3B	0.495327	0.00297036	0.54819	0.00278092
															MED4	0.56185	0.00165059		PDZD8	0.507544	0.00278092		FAM120A	0.495169	0.0149194	0.468786	0.0498394
															GZF1	0.561646	0.00165059		PPP1R2	0.50676	0.0069015		HSPA1B	0.493707	0.00297036	0.628647	0.00278092
															TMEM181	0.560814	0.00165059		H2AFX	0.506317	0.00862866		TIMMDC1	0.49251	0.00165059	0.513362	0.00278092
															WSB2	0.558489	0.00165059		OSBPL1A	0.506221	0.0132799		MTHFD2	0.491925	0.00165059	0.440007	0.0207416
															KIAA1644	0.558488	0.00165059		SLC38A7	0.505261	0.0169718		PRDX3	0.490665	0.00165059	0.541094	0.00278092
															MYADM	0.55828	0.00165059		METAP1	0.505163	0.00278092		SCARB2	0.487687	0.00165059	0.456659	0.00492847
															GABPA	0.556251	0.0470397		CDC42EP2	0.504271	0.0069015		COPRS	0.483428	0.00408933	0.55684	0.00278092
															KIAA1468	0.554513	0.00165059		TXN2	0.503416	0.00492847		NAA30	0.482729	0.00297036	0.47967	0.0102737
															CAST	0.553988	0.0050936		TMEM30A	0.502913	0.00278092		UBE2D2	0.481165	0.00165059	0.42812	0.0156979
															PPHLN1	0.553604	0.00165059		TRAPPC6B	0.501388	0.0069015		SESN2	0.48047	0.0050936	0.541415	0.00278092
															CACHD1	0.553588	0.00408933		GOLGA4	0.501387	0.00278092		YWHAH	0.479533	0.00165059	0.459678	0.0118706
															RGS16	0.552338	0.0190125		FBXO17	0.500404	0.0169718		TMEM9B	0.479306	0.00874788	0.482671	0.0216391
															SPG21	0.551642	0.00165059		TNFAIP3	0.498546	0.0477552		ERI1	0.477539	0.00408933	0.439249	0.0146164
															AP3S1	0.549773	0.00165059		ATP6V1G1	0.498265	0.00278092		MFSD1	0.475748	0.00165059	0.461979	0.0118706
															HADH	0.549564	0.00165059		ADM2	0.497779	0.00278092		LOC93622	0.474362	0.0316941	0.512992	0.0357064
															MKRN1	0.547901	0.00165059		ECI1	0.497772	0.00278092		OAZ2	0.474125	0.0050936	0.475183	0.0146164
															GGCT	0.547891	0.00165059		KPNA1	0.495756	0.0069015		SLC38A7	0.473929	0.0050936	0.505261	0.0169718
															SIPA1L2	0.546437	0.00165059		PIM1	0.495728	0.0069015		VBP1	0.473546	0.00165059	0.442615	0.0207416
															CAPZA1	0.545316	0.00165059		TMEM129	0.495395	0.0477552		SRD5A1	0.47326	0.0355802	0.656011	0.00492847
															LAPTM4A	0.544962	0.00165059		GOLGA2	0.494795	0.00278092		TXN2	0.472186	0.00165059	0.503416	0.00492847
															BCL2L1	0.54391	0.00165059		RTN3	0.494528	0.00492847		TSC22D3	0.471611	0.00165059	0.525866	0.00278092
															AMFR	0.543584	0.00165059		CD83	0.493182	0.0498394		EIF2AK3	0.470947	0.00297036	0.458326	0.0226785
															PDZD8	0.541317	0.00165059		RPS6KA3	0.492946	0.0069015		CFL1	0.470835	0.00602552	0.491422	0.0069015
															UBE4B	0.540688	0.00165059		KCMF1	0.492925	0.00862866		KDELR2	0.470649	0.00165059	0.460164	0.0132799
															SUN2	0.540552	0.00165059		CFL1	0.491422	0.0069015		INA	0.469367	0.00165059	0.473024	0.0118706
															RPUSD4	0.540345	0.00165059		PCK2	0.491074	0.00278092		YIPF4	0.46597	0.0050936	0.599125	0.00278092
															FCF1	0.536257	0.00408933		AMMECR1L	0.490763	0.00278092		TMED3	0.464857	0.0050936	0.589122	0.00278092
															ARL5A	0.535195	0.00165059		ATP6V0B	0.489851	0.0069015		RPS28	0.464278	0.0050936	0.557082	0.00278092
															TSPAN3	0.534814	0.00165059		SUN2	0.487439	0.00492847		CCND1	0.463272	0.00408933	0.455128	0.0156979
															UBE2Z	0.534	0.00165059		RPUSD4	0.484865	0.0146164		ENTPD6	0.459608	0.00408933	0.450658	0.0146164
															PCYOX1	0.53226	0.00165059		KLC2	0.484553	0.00862866		PRKAG2	0.45949	0.00165059	0.453945	0.0182224
															DNAJC10	0.530516	0.00165059		WTAP	0.484346	0.00492847		RNF19B	0.456997	0.00787698	0.416575	0.0446373
															C17orf59	0.528703	0.0050936		MGAT2	0.484065	0.00278092		ADAR	0.45667	0.00297036	0.373553	0.0491554
															FGFR1	0.528263	0.00165059		AP3D1	0.483651	0.0102737		TNFRSF10D	0.455988	0.0050936	0.461776	0.0069015
															SLC1A5	0.526413	0.00165059		TMEM9B	0.482671	0.0216391		FOPNL	0.454395	0.0177918	0.450622	0.0376332
															RSU1	0.526002	0.00165059		NAA30	0.47967	0.0102737		RSL24D1	0.45403	0.00165059	0.435741	0.00862866
															GOT1	0.525551	0.00165059		SOD2	0.478933	0.0156979		ANKFY1	0.452675	0.0050936	0.383745	0.0446373
															MT1X	0.524451	0.0252145		LPGAT1	0.478114	0.0069015		ATMIN	0.451941	0.00297036	0.380498	0.0419304
															PPIH	0.524343	0.00165059		WSB2	0.477966	0.0102737		RCOR1	0.449432	0.00297036	0.388757	0.0456438
															APPBP2	0.523505	0.00165059		FAM58A	0.477558	0.0069015		WIPI2	0.444106	0.0050936	0.474767	0.00278092
															PLS3	0.52262	0.00165059		NUDT15	0.476368	0.0384694		ADM2	0.441687	0.00602552	0.497779	0.00278092
															CCNJL	0.52154	0.00165059		GSTCD	0.476136	0.0207416		PTGS1	0.438687	0.00787698	0.403671	0.0357064
															SEL1L3	0.521535	0.00165059		PACSIN2	0.47536	0.00278092		GOLT1B	0.438425	0.00408933	0.390971	0.0298704
															PACSIN2	0.521494	0.00165059		OAZ2	0.475183	0.0146164		RUFY1	0.437021	0.0096594	0.438405	0.0339692
															UPF3B	0.520815	0.00408933		SRM	0.475151	0.0132799		SRPRB	0.435611	0.00602552	0.406078	0.0286814
															CHP1	0.520155	0.00165059		WIPI2	0.474767	0.00278092		UBE2B	0.434025	0.00602552	0.525522	0.00278092
															CCNDBP1	0.519504	0.00165059		MAD2L1BP	0.473955	0.00862866		POFUT2	0.432088	0.00787698	0.412856	0.0411596
															RFFL	0.519034	0.0278922		TSPAN3	0.473673	0.00492847		CAMK2N1	0.431033	0.0129175	0.51071	0.00862866
															DNAJB6	0.518586	0.00165059		AP2S1	0.473074	0.00862866		HCCS	0.429596	0.0096594	0.407241	0.0456438
															ATXN7L3	0.518422	0.00165059		INA	0.473024	0.0118706		RTN3	0.428865	0.010602	0.494528	0.00492847
															EIF4B	0.518189	0.00165059		STK25	0.47262	0.0069015		CRIPT	0.428782	0.0296089	0.448909	0.0436468
															C5orf51	0.515784	0.00165059		RHBDD3	0.471474	0.0132799		DNAJC5	0.427197	0.0096594	0.41994	0.0169718
															GNPDA1	0.514739	0.00408933		DEDD2	0.471167	0.0118706		GPX3	0.427101	0.00408933	0.595448	0.00278092
															SOCS7	0.513421	0.00165059		MT2A	0.469552	0.0226785		CHPT1	0.426732	0.0307625	0.647073	0.00278092
															TMEM167B	0.513061	0.00165059		PPHLN1	0.469332	0.0182224		SSBP3	0.426472	0.00705963	0.424431	0.0248872
															PDLIM5	0.511502	0.00602552		FAM120A	0.468786	0.0498394		TTC13	0.425725	0.0252145	0.431509	0.0392879
															NRIP3	0.511111	0.00165059		MBTPS2	0.46783	0.0226785		MAD2L1BP	0.425204	0.00787698	0.473955	0.00862866
															INSR	0.510784	0.00297036		SPG21	0.464749	0.0169718		COX19	0.423711	0.0203868	0.52541	0.00862866
															KCMF1	0.51011	0.00165059		DANCR	0.463097	0.0216391		OSTM1	0.423527	0.00705963	0.413354	0.0156979
															DENR	0.510064	0.00165059		MFSD1	0.461979	0.0118706		POMP	0.422186	0.00705963	0.431143	0.0102737
															STK38	0.508359	0.00165059		TNFRSF10D	0.461776	0.0069015		UPP1	0.421993	0.0114019	0.526893	0.00492847
															SLC31A2	0.507788	0.0050936		LIN7C	0.460425	0.0286814		ZFPL1	0.421061	0.0252145	0.542904	0.00278092
															CDH11	0.507675	0.00165059		BLOC1S2	0.460275	0.026905		CHMP2B	0.420686	0.00787698	0.387742	0.0453322
															BECN1	0.505951	0.00297036		KDELR2	0.460164	0.0132799		DANCR	0.419409	0.0223891	0.463097	0.0216391
															C4orf33	0.50434	0.0405195		C21orf33	0.459924	0.0169718		DESI1	0.413825	0.0096594	0.444984	0.0237242
															ASNSD1	0.504205	0.00297036		YWHAH	0.459678	0.0118706		PEBP1	0.411745	0.00874788	0.435946	0.0182224
															COG6	0.503647	0.00165059		AP5Z1	0.4591	0.0132799		ARF1	0.409483	0.0312322	0.547429	0.00278092
															KDELR1	0.503202	0.00165059		DNAJB6	0.458678	0.0156979		CCNA1	0.407871	0.0369433	0.592269	0.00278092
															YKT6	0.502941	0.00165059		EIF2AK3	0.458326	0.0226785		TSPAN13	0.405334	0.0114019	0.527131	0.00278092
															RPL15	0.502426	0.0050936		MFSD12	0.45755	0.00278092		GATAD2A	0.400844	0.0136578	0.422676	0.0156979
															PIM1	0.501753	0.00165059		SCARB2	0.456659	0.00492847		KLC2	0.399782	0.0143323	0.484553	0.00862866
															GPT2	0.501462	0.00165059		USP19	0.456299	0.0132799		CNIH1	0.395878	0.0190125	0.400701	0.0259669
															SMAP2	0.49829	0.00408933		RPS29	0.455904	0.0169718		ARHGAP17	0.39582	0.0190125	0.409926	0.0419304
															ADRB2	0.498002	0.0258271		TPRN	0.455147	0.0276427		ABHD17B	0.391581	0.0395988	0.524791	0.00862866
															EPB41L4A-AS1	0.497663	0.0123102		CCND1	0.455128	0.0156979		SLC7A5	0.391066	0.0321155	0.44313	0.0169718
															AP3D1	0.496872	0.00165059		GOT1	0.454096	0.00862866		ISCA1	0.390692	0.0340969	0.435837	0.0456438
															CCDC25	0.495981	0.00787698		PRKAG2	0.453945	0.0182224		CDK2AP1	0.390252	0.0209804	0.435514	0.0207416
															RAB5B	0.49549	0.00165059		PSENEN	0.453835	0.0182224		PCK2	0.377591	0.026879	0.491074	0.00278092
															MAP1LC3B	0.495327	0.00297036		FLYWCH2	0.453148	0.0453322		USP19	0.376758	0.0229722	0.456299	0.0132799
															FAM120A	0.495169	0.0149194		MTPN	0.452974	0.0146164		STK25	0.373968	0.033102	0.47262	0.0069015
															FOXO4	0.49438	0.00602552		PIM3	0.452502	0.0169718		AKR1A1	0.371199	0.0312322	0.435363	0.0182224
															ZNF134	0.493769	0.00874788		UNG	0.452016	0.0237242		RASSF1	0.369895	0.0278922	0.423306	0.0276427
															HSPA1B	0.493707	0.00297036		TBC1D13	0.451218	0.0216391		PSAT1	0.366434	0.0345854	0.428227	0.0259669
															TIMMDC1	0.49251	0.00165059		ENTPD6	0.450658	0.0146164		WDR45B	0.353544	0.0391687	0.386508	0.0484607
															MTHFD2	0.491925	0.00165059		FOPNL	0.450622	0.0376332		TRIB3	0.350687	0.0400985	0.559561	0.00278092
															THAP1	0.491895	0.00705963		SLCO4A1	0.450432	0.0276427		SKI	0.348188	0.0400985	0.514682	0.00278092
															PRDX3	0.490665	0.00165059		NPEPPS	0.449176	0.0182224		CLPTM1L	0.340728	0.0395988	0.443122	0.0118706
															FIBIN	0.490165	0.033102		CRIPT	0.448909	0.0436468		LSM4	0.332154	0.0479966	0.444849	0.0156979
															CHORDC1	0.489277	0.00408933		SEL1L3	0.447853	0.0132799		SPAG5	-0.362048	0.0421961	-0.501127	0.0069015
															MGAT5	0.48854	0.00165059		P4HB	0.447852	0.0477552		NIPSNAP1	-0.369032	0.0388068	-0.464752	0.0132799
															MIB1	0.488316	0.00165059		TSPO	0.447071	0.00862866		IFITM2	-0.370214	0.0361225	-0.40171	0.0436468
															SCARB2	0.487687	0.00165059		SCAND1	0.446663	0.0216391		MOB1B	-0.370621	0.0373987	-0.537208	0.00278092
															CDS2	0.485997	0.00165059		CUL4A	0.445347	0.0276427		FCHO2	-0.384906	0.0391687	-0.408477	0.0456438
															LANCL1	0.485537	0.00165059		DESI1	0.444984	0.0237242		FAM115A	-0.397198	0.0190125	-0.445463	0.0132799
															MAPK8	0.485359	0.00165059		LSM4	0.444849	0.0156979		S1PR1	-0.399662	0.0240743	-0.387594	0.0484607
															PTMA	0.484568	0.00602552		MTMR4	0.444574	0.0118706		RAB11FIP4	-0.406648	0.0405195	-0.466056	0.0320208
															SLC38A9	0.483758	0.00602552		UBE2Z	0.44351	0.0156979		LEPREL1	-0.417399	0.0177918	-0.43067	0.0411596
															RNF41	0.483727	0.00297036		SLC7A5	0.44313	0.0169718		SLC39A10	-0.418375	0.0240743	-0.533015	0.0069015
															COPRS	0.483428	0.00408933		CLPTM1L	0.443122	0.0118706		SCARA3	-0.418984	0.0177918	-0.469854	0.0216391
															NAA30	0.482729	0.00297036		MYADM	0.442635	0.0156979		HSPA4L	-0.421925	0.0278922	-0.547066	0.0069015
															TRMT10A	0.482086	0.0475194		VBP1	0.442615	0.0207416		LIMCH1	-0.423675	0.0454138	-0.558148	0.0118706
															TAC1	0.481943	0.0461935		PYCR1	0.442337	0.0182224		CTSC	-0.425581	0.0177918	-0.424943	0.0248872
															STAMBP	0.48163	0.00165059		APBA3	0.441747	0.0456438		ASPM	-0.431265	0.0414993	-0.565709	0.0118706
															UBE2D2	0.481165	0.00165059		PCYOX1	0.441108	0.0237242		MYOF	-0.434215	0.0123102	-0.405806	0.0446373
															SESN2	0.48047	0.0050936		C1S	0.440722	0.0446373		CYP51A1	-0.437112	0.0050936	-0.403516	0.0298704
															EIF4EBP2	0.480326	0.00165059		MRPS34	0.44062	0.0195976		AMOT	-0.44043	0.0388068	-0.514619	0.0276427
															YWHAH	0.479533	0.00165059		MTHFD2	0.440007	0.0207416		LRRC20	-0.444293	0.0373987	-0.554108	0.0259669
															TMEM9B	0.479306	0.00874788		ERI1	0.439249	0.0146164		COL5A1	-0.44505	0.00297036	-0.496061	0.00278092
															CYB561	0.478977	0.00602552		DDX18	0.439122	0.00862866		PFKP	-0.446568	0.0050936	-0.422335	0.0195976
															TMEM33	0.478798	0.00297036		KIAA1644	0.438778	0.0259669		COL12A1	-0.452957	0.00165059	-0.46272	0.00492847
															PRKAB2	0.478069	0.00408933		SSSCA1	0.438468	0.0348809		PAPSS2	-0.453933	0.00408933	-0.494446	0.0132799
															ERI1	0.477539	0.00408933		RUFY1	0.438405	0.0339692		SEMA3A	-0.459206	0.033102	-0.479232	0.0484607
															ASB1	0.476616	0.00787698		CBX4	0.438246	0.0216391		FAM169A	-0.462325	0.0114019	-0.631916	0.00278092
															DCUN1D1	0.476325	0.00408933		DGCR6L	0.437986	0.0446373		SV2A	-0.484271	0.00874788	-0.47222	0.0237242
															CDC25A	0.476189	0.00165059		RHBDD2	0.4362	0.0156979		AFAP1L2	-0.484558	0.0229722	-0.553348	0.0276427
															PPCDC	0.47592	0.0209804		PEBP1	0.435946	0.0182224		MAML2	-0.487264	0.0321155	-0.553592	0.0348809
															SNX4	0.475837	0.00165059		ISCA1	0.435837	0.0456438		COL13A1	-0.488846	0.0050936	-0.532376	0.00492847
															MFSD1	0.475748	0.00165059		RSL24D1	0.435741	0.00862866		HECW2	-0.492513	0.0351028	-0.585064	0.0237242
															LOC93622	0.474362	0.0316941		CDK2AP1	0.435514	0.0207416		CCDC69	-0.492638	0.0096594	-0.515896	0.0248872
															OAZ2	0.474125	0.0050936		AKR1A1	0.435363	0.0182224		RTN4RL1	-0.508805	0.021663	-0.54185	0.0456438
															TUFT1	0.474051	0.00408933		UBE2K	0.435275	0.0195976		AMOTL2	-0.511078	0.00165059	-0.388965	0.0367112
															SLC38A7	0.473929	0.0050936		SOCS7	0.435171	0.0237242		ADAM19	-0.516757	0.00297036	-0.555786	0.00278092
															VBP1	0.473546	0.00165059		NUDT16L1	0.432928	0.0498394		RNF125	-0.521267	0.033102	-0.618919	0.0259669
															SRD5A1	0.47326	0.0355802		FGFR1	0.432726	0.0156979		IGF2	-0.523745	0.00602552	-0.527863	0.0118706
															PAFAH2	0.473146	0.0246778		ARHGEF18	0.432557	0.0216391		COL5A2	-0.530524	0.00165059	-0.425424	0.0376332
															GID4	0.473082	0.00787698		TTC13	0.431509	0.0392879		PTPRD	-0.532898	0.00602552	-0.500066	0.0392879
															TXN2	0.472186	0.00165059		YKT6	0.431478	0.0156979		CCBE1	-0.546845	0.0050936	-0.49399	0.0453322
															TSC22D3	0.471611	0.00165059		POMP	0.431143	0.0102737		COL7A1	-0.556431	0.00165059	-0.589622	0.00278092
															EIF2AK3	0.470947	0.00297036		AP3S1	0.430659	0.0226785		SP6	-0.565384	0.0351028	-0.626284	0.0463842
															CFL1	0.470835	0.00602552		HADH	0.429669	0.0446373		ASAP3	-0.567065	0.00297036	-0.572425	0.00492847
															KDELR2	0.470649	0.00165059		PSAT1	0.428227	0.0259669		SEMA6D	-0.56942	0.0129175	-0.692563	0.00862866
															ETF1	0.470263	0.0050936		UBE2D2	0.42812	0.0156979		FBN1	-0.576627	0.00165059	-0.546246	0.0069015
															INA	0.469367	0.00165059		PARP1	0.427399	0.0156979		PEG10	-0.578861	0.00165059	-0.527422	0.00278092
															SUCLA2	0.467349	0.00408933		KIAA1715	0.424917	0.0392879		PMEL	-0.578895	0.0171431	-0.553733	0.0491554
															ARRDC4	0.467258	0.00165059		SSBP3	0.424431	0.0248872		SCD5	-0.580452	0.00165059	-0.403987	0.0456438
															THAP9-AS1	0.46673	0.0274954		UHMK1	0.423512	0.0226785		CALCRL	-0.583012	0.0379936	-0.702922	0.0216391
															PSMD10	0.466351	0.0240743		RASSF1	0.423306	0.0276427		PNMA2	-0.587363	0.00165059	-0.786049	0.00278092
															YIPF4	0.46597	0.0050936		GATAD2A	0.422676	0.0156979		KCTD12	-0.59083	0.00408933	-0.613092	0.00862866
															TTL	0.465878	0.00408933		NFKB2	0.422382	0.0357064		OLFML2A	-0.595	0.00165059	-0.627394	0.00278092
															KDM6A	0.465437	0.0050936		PDIA6	0.421677	0.0226785		NTN1	-0.597826	0.0379936	-0.742489	0.026905
															ZNF470	0.465337	0.0373987		ADRM1	0.421448	0.026905		COL27A1	-0.612446	0.00165059	-0.586385	0.00278092
															SPRYD3	0.465204	0.0155602		LMTK2	0.421393	0.0392879		PDGFRA	-0.617108	0.00165059	-0.748568	0.00278092
															TMED3	0.464857	0.0050936		RAB3GAP1	0.420898	0.0156979		CHSY3	-0.623256	0.0229722	-0.691613	0.0348809
															RPS28	0.464278	0.0050936		ATP6V0C	0.420511	0.0330999		FSTL1	-0.623647	0.00165059	-0.460149	0.0118706
															SCAMP1	0.464137	0.00297036		SMAP2	0.420325	0.0392879		ITGA4	-0.629095	0.00297036	-0.686262	0.00278092
															UBE2D3	0.463436	0.0050936		DNAJC5	0.41994	0.0169718		SULF2	-0.637639	0.00165059	-0.557336	0.0182224
															CCND1	0.463272	0.00408933		ASNSD1	0.419304	0.026905		SYNPO2	-0.645434	0.0252145	-0.859909	0.00492847
															RAB1A	0.462986	0.00297036		STK38	0.418009	0.0195976		SEC31B	-0.647216	0.0235431	-0.792129	0.0207416
															GTF2H1	0.461192	0.00408933		CDC34	0.417843	0.0207416		NELL2	-0.650238	0.0444213	-0.875347	0.0069015
															USP3	0.461018	0.0155602		RAB11A	0.417367	0.0207416		MGAT3	-0.659951	0.00165059	-0.661148	0.00278092
															ENTPD6	0.459608	0.00408933		APPBP2	0.417062	0.0330999		SLC29A2	-0.662745	0.00165059	-0.480804	0.0453322
															PRKAG2	0.45949	0.00165059		RNF19B	0.416575	0.0446373		NID2	-0.662849	0.00165059	-0.475392	0.0102737
															DNAJC3	0.459197	0.00165059		TCF12	0.415605	0.0309851		PIK3C2B	-0.666932	0.00602552	-0.637486	0.0320208
															MAGEH1	0.458726	0.0284612		JAM3	0.415327	0.026905		DACH1	-0.667358	0.048818	-1.06437	0.00492847
															RNF19B	0.456997	0.00787698		OSTM1	0.413354	0.0156979		GIPC3	-0.668559	0.00165059	-0.650198	0.00278092
															ADAR	0.45667	0.00297036		UCHL1	0.413137	0.0484607		ATP8B1	-0.669646	0.00165059	-0.650601	0.00278092
															TNFRSF10D	0.455988	0.0050936		POFUT2	0.412856	0.0411596		NEDD9	-0.671239	0.00165059	-0.667269	0.0146164
															YWHAG	0.455984	0.00408933		RPUSD1	0.412287	0.0472625		ATHL1	-0.675202	0.00165059	-0.562861	0.0376332
															FOPNL	0.454395	0.0177918		ATXN7L3	0.411822	0.0237242		SYT1	-0.676332	0.0444213	-0.977338	0.00278092
															CHCHD4	0.454293	0.0136578		C2CD2L	0.410931	0.0491554		NRBP2	-0.680339	0.00165059	-0.947437	0.00278092
															RSL24D1	0.45403	0.00165059		ARHGAP17	0.409926	0.0419304		ABAT	-0.684552	0.00408933	-0.771115	0.0102737
															DNAJB4	0.45345	0.00787698		ZNF787	0.409801	0.0419304		LMOD1	-0.685861	0.00874788	-0.762584	0.00492847
															DPH3	0.45325	0.00602552		OSBPL2	0.408337	0.0384694		VWA1	-0.686296	0.00165059	-0.505142	0.0411596
															ACTR2	0.453129	0.00408933		CHMP5	0.407678	0.0339692		LOX	-0.688694	0.00165059	-0.440321	0.0286814
															TMTC3	0.453118	0.00408933		HCCS	0.407241	0.0456438		EFEMP1	-0.710785	0.00165059	-0.621692	0.00278092
															ANKFY1	0.452675	0.0050936		MKRN1	0.406768	0.0463842		PPAP2B	-0.723858	0.00165059	-0.620333	0.00278092
															ATMIN	0.451941	0.00297036		GNPDA1	0.406548	0.0446373		CORO6	-0.733048	0.00602552	-0.881022	0.00862866
															PLRG1	0.451093	0.00165059		SRPRB	0.406078	0.0286814		COL1A1	-0.736616	0.00165059	-0.579957	0.00278092
															SLC25A46	0.449623	0.0050936		PTGS1	0.403671	0.0357064		ARHGAP33	-0.754665	0.00602552	-0.723546	0.0276427
															RCOR1	0.449432	0.00297036		BZW2	0.401205	0.0477552		CGN	-0.766364	0.00165059	-0.860918	0.00278092
															POLR3F	0.447553	0.00602552		CNIH1	0.400701	0.0259669		PNMA3	-0.766937	0.00165059	-0.89758	0.00278092
															TRMT12	0.447536	0.0434568		UBAC2	0.399701	0.0436468		CACNG7	-0.767517	0.00297036	-0.956478	0.00278092
															PARD3B	0.447528	0.0470397		TMEM167B	0.399512	0.0498394		PALM	-0.791251	0.00165059	-0.678569	0.0216391
															TCAIM	0.446267	0.016283		PGLS	0.39925	0.0384694		LPPR4	-0.791949	0.00165059	-0.673699	0.0102737
															DHX40	0.446222	0.00787698		CHP1	0.399036	0.0276427		ADAM33	-0.815201	0.00165059	-0.776199	0.00278092
															WIPI2	0.444106	0.0050936		EPT1	0.39889	0.0403013		COL1A2	-0.833292	0.00165059	-0.624539	0.00278092
															ANP32E	0.442618	0.0050936		HSPBP1	0.398689	0.0477552		PDE8B	-0.834039	0.00165059	-0.809602	0.00278092
															SLC4A5	0.442252	0.0421961		DENR	0.397845	0.0330999		PPP1R1A	-0.853646	0.00297036	-1.14387	0.00278092
															ADM2	0.441687	0.00602552		ABHD17A	0.395892	0.0367112		CCDC88B	-0.871306	0.00874788	-0.810888	0.0446373
															C2orf49	0.440271	0.0096594		UBE4B	0.395025	0.0436468		ANO9	-0.883973	0.00165059	-0.766841	0.0216391
															PCYT1A	0.439255	0.00874788		TNFSF9	0.394761	0.0491554		THBS1	-0.888843	0.00165059	-0.737236	0.00278092
															SCYL2	0.438799	0.00165059		YIF1A	0.394515	0.0442981		COL3A1	-0.891664	0.00165059	-0.672937	0.00278092
															PTGS1	0.438687	0.00787698		BLVRB	0.393844	0.0477552		LOC728392	-0.89909	0.00165059	-0.455127	0.0403013
															GOLT1B	0.438425	0.00408933		PSMD8	0.393529	0.0442981		COL2A1	-0.901896	0.00297036	-0.906695	0.0216391
															PPM1A	0.438354	0.010602		BCR	0.392974	0.0472625		OXTR	-0.911001	0.00165059	-0.740635	0.00278092
															RUFY1	0.437021	0.0096594		FSCN1	0.392208	0.042832		MAF	-0.916093	0.00165059	-0.819664	0.0442981
															CSRNP2	0.436081	0.00408933		GOLT1B	0.390971	0.0298704		OGDHL	-0.922218	0.00705963	-1.4238	0.00278092
															STAC	0.435709	0.0246778		RCOR1	0.388757	0.0456438		ALDH1A2	-0.93501	0.00408933	-1.14563	0.00278092
															SRPRB	0.435611	0.00602552		CHMP2B	0.387742	0.0453322		ZNF423	-0.948734	0.00165059	-1.15561	0.00278092
															GFPT1	0.435118	0.0050936		SPNS1	0.387086	0.0367112		DRD1	-0.959742	0.00787698	-0.911264	0.0403013
															TTC33	0.435109	0.0419073		WDR45B	0.386508	0.0484607		COL11A1	-0.967966	0.00165059	-1.01367	0.00278092
															PPP3CB	0.434788	0.0114019		SBNO2	0.384687	0.0348809		LINC01305	-0.974697	0.0252145	-1.09198	0.0384694
															UPRT	0.434146	0.0197786		NDUFA11	0.384395	0.0442981		MMP11	-0.991355	0.00165059	-0.895374	0.00492847
															UBE2B	0.434025	0.00602552		ANKFY1	0.383745	0.0446373		SULF1	-1.00676	0.00165059	-0.649195	0.0102737
															POFUT2	0.432088	0.00787698		SGTA	0.383354	0.0456438		HOPX	-1.022	0.0114019	-1.16374	0.0102737
															CAMK2N1	0.431033	0.0129175		DNAJC10	0.383284	0.0456438		MXRA5	-1.06022	0.00165059	-0.855793	0.00278092
															C9orf91	0.43041	0.0262849		ATMIN	0.380498	0.0419304		TCEAL2	-1.06997	0.0209804	-1.17712	0.0237242
															HCCS	0.429596	0.0096594		OSER1	0.379735	0.0446373		CPA4	-1.07858	0.00165059	-0.852168	0.0118706
															PRPF4	0.429587	0.0050936		MAP1S	0.37646	0.0477552		COX6B2	-1.12402	0.00165059	-0.813472	0.0309851
															HSDL2	0.429189	0.0240743		MED10	0.374475	0.0442981		SCUBE1	-1.13954	0.00165059	-1.2481	0.00492847
															RTN3	0.428865	0.010602		ADAR	0.373553	0.0491554		KIRREL2	-1.16453	0.00297036	-0.982562	0.0182224
															CRIPT	0.428782	0.0296089		IER2	0.373514	0.0463842		MLXIPL	-1.1807	0.00165059	-0.890943	0.0216391
															DNAJC5	0.427197	0.0096594		ADI1	0.372253	0.0463842		NPR1	-1.25549	0.00165059	-1.01537	0.0102737
															GPX3	0.427101	0.00408933		DENND5B	-0.386784	0.0491554		ACTA2	-1.26909	0.00165059	-0.964108	0.0248872
															CHPT1	0.426732	0.0307625		S1PR1	-0.387594	0.0484607		SLC22A31	-1.39171	0.00165059	-1.4204	0.0102737
															SSBP3	0.426472	0.00705963		AMOTL2	-0.388965	0.0367112
															TTC13	0.425725	0.0252145		AKAP12	-0.392033	0.042832
															MAD2L1BP	0.425204	0.00787698		RAB13	-0.396794	0.0419304
															GPAM	0.424651	0.0155602		IFITM2	-0.40171	0.0436468
															COX19	0.423711	0.0203868		CYP51A1	-0.403516	0.0298704
															OSTM1	0.423527	0.00705963		SCD5	-0.403987	0.0456438
															POMP	0.422186	0.00705963		PHTF2	-0.40528	0.0286814
															UPP1	0.421993	0.0114019		MYOF	-0.405806	0.0446373
															ZFPL1	0.421061	0.0252145		ARID5B	-0.407854	0.0419304
															CHMP2B	0.420686	0.00787698		FAM98B	-0.407998	0.0320208
															LMBRD2	0.420614	0.0388068		FCHO2	-0.408477	0.0456438
															PCMT1	0.420612	0.0143323		NGFRAP1	-0.409023	0.0298704
															KIF3B	0.420285	0.0149194		CEP192	-0.420079	0.0453322
															NCOA3	0.420003	0.0129175		PFKP	-0.422335	0.0195976
															STC2	0.419704	0.0129175		CENPF	-0.423269	0.0259669
															DANCR	0.419409	0.0223891		CTSC	-0.424943	0.0248872
															RRAGD	0.4194	0.0223891		COL5A2	-0.425424	0.0376332
															TNRC6A	0.417321	0.00787698		ALDH7A1	-0.428766	0.042832
															CCNK	0.416146	0.0388068		LEPREL1	-0.43067	0.0411596
															BRCC3	0.415571	0.0425948		UACA	-0.431258	0.0132799
															STC1	0.415269	0.0235431		EML4	-0.432882	0.0102737
															IPO8	0.414967	0.0114019		UFL1	-0.435995	0.0442981
															EARS2	0.414038	0.0203868		LOX	-0.440321	0.0286814
															DESI1	0.413825	0.0096594		TOP2A	-0.440582	0.0146164
															EXOC2	0.412783	0.00874788		IFIT5	-0.444568	0.0207416
															PTPN4	0.412212	0.0274954		FAM115A	-0.445463	0.0132799
															ATG12	0.411801	0.0114019		TRIM2	-0.446577	0.0339692
															PEBP1	0.411745	0.00874788		ZC3H13	-0.453097	0.0146164
															PTCD3	0.410754	0.00602552		LOC728392	-0.455127	0.0403013
															FBXO21	0.410707	0.0123102		TPR	-0.45989	0.0330999
															SBNO1	0.410026	0.0136578		FSTL1	-0.460149	0.0118706
															ARF1	0.409483	0.0312322		COL12A1	-0.46272	0.00492847
															HYOU1	0.408027	0.0149194		NIPSNAP1	-0.464752	0.0132799
															B4GALT1	0.407938	0.0149194		RAB11FIP4	-0.466056	0.0320208
															CCNA1	0.407871	0.0369433		BUB1B	-0.467406	0.0442981
															HNRNPA3	0.407787	0.0155602		SCARA3	-0.469854	0.0216391
															USP7	0.407781	0.0143323		SV2A	-0.47222	0.0237242
															CHCHD7	0.407616	0.0209804		NID2	-0.475392	0.0102737
															UBR1	0.407369	0.0149194		SEMA3A	-0.479232	0.0484607
															TCTN3	0.406968	0.0114019		SLC29A2	-0.480804	0.0453322
															RNF14	0.406075	0.0114019		MTR	-0.484542	0.0146164
															TSPAN13	0.405334	0.0114019		SASS6	-0.492467	0.0248872
															ANKIB1	0.404451	0.00705963		CCBE1	-0.49399	0.0453322
															CDC14B	0.404213	0.0278922		PAPSS2	-0.494446	0.0132799
															USP6NL	0.403303	0.0361225		KNTC1	-0.49552	0.0132799
															ACSL4	0.402913	0.0136578		COL5A1	-0.496061	0.00278092
															RFC5	0.402598	0.0190125		DEPDC1	-0.497622	0.0384694
															GATAD2A	0.400844	0.0136578		BARD1	-0.499397	0.0446373
															TES	0.400047	0.0143323		PTPRD	-0.500066	0.0392879
															KLC2	0.399782	0.0143323		SPAG5	-0.501127	0.0069015
															ZFAND2A	0.39963	0.0184458		CENPE	-0.50185	0.00862866
															NEDD1	0.399273	0.0209804		VWA1	-0.505142	0.0411596
															CPD	0.398144	0.0155602		HLTF	-0.514327	0.00278092
															DUSP5	0.397208	0.0184458		AMOT	-0.514619	0.0276427
															KCTD3	0.397049	0.0177918		GABBR1	-0.515333	0.0169718
															MAPK9	0.396584	0.0345854		CCDC69	-0.515896	0.0248872
															DLG3	0.396508	0.0365536		PEG10	-0.527422	0.00278092
															CNIH1	0.395878	0.0190125		STARD9	-0.527617	0.0453322
															ARHGAP17	0.39582	0.0190125		IGF2	-0.527863	0.0118706
															HMGB3	0.39403	0.0289302		COL13A1	-0.532376	0.00492847
															YWHAB	0.393413	0.0203868		SLC39A10	-0.533015	0.0069015
															PDRG1	0.39236	0.0240743		DLGAP5	-0.536948	0.0156979
															CCSER2	0.392105	0.0351028		MOB1B	-0.537208	0.00278092
															MAP3K7	0.391931	0.0223891		FZD3	-0.541167	0.0384694
															ABHD17B	0.391581	0.0395988		RTN4RL1	-0.54185	0.0456438
															SEC24B	0.39156	0.0149194		FBN1	-0.546246	0.0069015
															SLC7A5	0.391066	0.0321155		HSPA4L	-0.547066	0.0069015
															ISCA1	0.390692	0.0340969		MEGF10	-0.549501	0.0477552
															CDK2AP1	0.390252	0.0209804		GALNT14	-0.549712	0.0276427
															TAB3	0.389806	0.0384395		AFAP1L2	-0.553348	0.0276427
															MATR3	0.387748	0.0203868		MAML2	-0.553592	0.0348809
															PSEN2	0.387631	0.0258271		PMEL	-0.553733	0.0491554
															ZNF664	0.387455	0.0240743		LRRC20	-0.554108	0.0259669
															MBD2	0.386647	0.0262849		KIF20B	-0.555536	0.00278092
															AGPAT6	0.386413	0.016283		ADAM19	-0.555786	0.00278092
															YIPF1	0.386098	0.0289302		SULF2	-0.557336	0.0182224
															POLR2C	0.38546	0.0262849		LIMCH1	-0.558148	0.0118706
															LMAN1	0.385459	0.0129175		MEIS1	-0.558515	0.0320208
															STK4	0.38504	0.0177918		ATL1	-0.56052	0.0357064
															STIM1	0.384506	0.0301569		ATHL1	-0.562861	0.0376332
															ZNF275	0.384298	0.026879		ASPM	-0.565709	0.0118706
															MAN2A1	0.38413	0.0149194		LRRC8B	-0.565716	0.0357064
															MAPRE2	0.383874	0.0246778		ASAP3	-0.572425	0.00492847
															C9orf78	0.383732	0.033102		RAB3D	-0.572583	0.0286814
															DNM1L	0.383618	0.0229722		SLC16A7	-0.573785	0.0102737
															ZWILCH	0.382004	0.0235431		CASC5	-0.576719	0.0156979
															TGFBR1	0.3817	0.026879		CNTRL	-0.579368	0.00278092
															RARS2	0.381431	0.0307625		COL1A1	-0.579957	0.00278092
															SMAD2	0.380635	0.0209804		HECW2	-0.585064	0.0237242
															FLOT2	0.379313	0.0262849		COL27A1	-0.586385	0.00278092
															PCK2	0.377591	0.026879		COL7A1	-0.589622	0.00278092
															USP19	0.376758	0.0229722		MSH6	-0.605977	0.0102737
															E2F7	0.376511	0.0369433		GRAMD1C	-0.608273	0.0498394
															STK25	0.373968	0.033102		KCTD12	-0.613092	0.00862866
															PREX1	0.373931	0.0431049		LRRCC1	-0.61628	0.0156979
															ZRANB2	0.372569	0.0240743		RNF125	-0.618919	0.0259669
															NECAP2	0.371504	0.026879		PPAP2B	-0.620333	0.00278092
															AKR1A1	0.371199	0.0312322		ZNF608	-0.62103	0.0339692
															UNC50	0.371036	0.0461935		EFEMP1	-0.621692	0.00278092
															RALBP1	0.370895	0.0289302		COL1A2	-0.624539	0.00278092
															SHOC2	0.37057	0.0321155		SP6	-0.626284	0.0463842
															DDHD2	0.370329	0.0384395		OLFML2A	-0.627394	0.00278092
															PAK2	0.370328	0.0284612		FAM169A	-0.631916	0.00278092
															RASSF1	0.369895	0.0278922		MMP16	-0.633924	0.0357064
															TUG1	0.369348	0.0340969		PIK3C2B	-0.637486	0.0320208
															DNAJC9	0.369072	0.0240743		LMX1B	-0.643511	0.0357064
															DCAF10	0.36852	0.0335687		INHBA	-0.646654	0.0226785
															RAB22A	0.367716	0.0345854		SULF1	-0.649195	0.0102737
															VPS26A	0.367294	0.0326952		GIPC3	-0.650198	0.00278092
															GPR126	0.366929	0.0461935		ATP8B1	-0.650601	0.00278092
															TGOLN2	0.366877	0.0258271		BLM	-0.650732	0.026905
															ARHGEF10	0.366742	0.0355802		EHHADH	-0.655759	0.0286814
															PSAT1	0.366434	0.0345854		SERTAD4	-0.6585	0.0216391
															GORASP2	0.366372	0.0312322		MGAT3	-0.661148	0.00278092
															ABI2	0.366247	0.043921		NEDD9	-0.667269	0.0146164
															MORF4L2	0.365494	0.0369433		YBX2	-0.669339	0.0348809
															MAPRE1	0.364612	0.0405195		COL3A1	-0.672937	0.00278092
															FOXP1	0.364361	0.0391687		LPPR4	-0.673699	0.0102737
															NT5C2	0.36408	0.0252145		PALM	-0.678569	0.0216391
															CARKD	0.363643	0.0391687		ITGA4	-0.686262	0.00278092
															HMGB1	0.363576	0.0410112		CHSY3	-0.691613	0.0348809
															NDEL1	0.363385	0.0355802		SEMA6D	-0.692563	0.00862866
															SRP72	0.363367	0.0274954		PALM3	-0.69938	0.00862866
															LBH	0.362657	0.049627		NFIA	-0.700179	0.0169718
															KIAA1549	0.362065	0.0414993		CALCRL	-0.702922	0.0216391
															PPP3CA	0.361673	0.0395988		GPC6	-0.709271	0.0367112
															ABHD5	0.359744	0.0421961		ARHGAP33	-0.723546	0.0276427
															TCEB3	0.359159	0.0466386		NICN1	-0.728083	0.0411596
															STT3B	0.358506	0.0355802		THBS1	-0.737236	0.00278092
															SACM1L	0.357985	0.0421961		OXTR	-0.740635	0.00278092
															SLC1A4	0.357805	0.0301569		NTN1	-0.742489	0.026905
															DDX47	0.356364	0.0448396		GCA	-0.74268	0.0216391
															GAS5	0.356042	0.0395988		PDGFRA	-0.748568	0.00278092
															MGEA5	0.355377	0.0345854		ROR1	-0.754614	0.0132799
															PITPNB	0.353876	0.0395988		LMOD1	-0.762584	0.00492847
															BCAS2	0.353625	0.0448396		DOK5	-0.766161	0.0484607
															WDR45B	0.353544	0.0391687		ANO9	-0.766841	0.0216391
															FBXW11	0.3534	0.0361225		ABAT	-0.771115	0.0102737
															POLE3	0.351407	0.0355802		ADAM33	-0.776199	0.00278092
															NOLC1	0.351251	0.0369433		PNMA2	-0.786049	0.00278092
															TRIB3	0.350687	0.0400985		SEMA6A	-0.788425	0.0276427
															EMP1	0.349447	0.0388068		ERICH5	-0.789249	0.0339692
															LARP4B	0.349031	0.0405195		SEC31B	-0.792129	0.0207416
															COPZ1	0.348395	0.0421961		ADRB1	-0.798074	0.026905
															SKI	0.348188	0.0400985		PDE8B	-0.809602	0.00278092
															TAB2	0.347806	0.0421961		CCDC88B	-0.810888	0.0446373
															TBC1D9	0.347524	0.0475194		COX6B2	-0.813472	0.0309851
															HIGD1A	0.347319	0.0457855		MAF	-0.819664	0.0442981
															MLLT11	0.347047	0.0373987		CPA4	-0.852168	0.0118706
															NSUN2	0.347045	0.0419073		MXRA5	-0.855793	0.00278092
															MADD	0.346085	0.0434568		SYNPO2	-0.859909	0.00492847
															SRXN1	0.345836	0.0492031		CGN	-0.860918	0.00278092
															CACUL1	0.34507	0.0425948		NELL2	-0.875347	0.0069015
															SNX30	0.344201	0.0457855		CORO6	-0.881022	0.00862866
															FXR1	0.341752	0.0457855		MLXIPL	-0.890943	0.0216391
															CLPTM1L	0.340728	0.0395988		MMP11	-0.895374	0.00492847
															SLAIN2	0.338985	0.048818		PNMA3	-0.89758	0.00278092
															TARDBP	0.336477	0.048818		COL2A1	-0.906695	0.0216391
															LSM4	0.332154	0.0479966		DRD1	-0.911264	0.0403013
															ALCAM	-0.346897	0.0470397		GPC4	-0.920407	0.00862866
															TTYH3	-0.350319	0.0457855		NRBP2	-0.947437	0.00278092
															SDC3	-0.353852	0.0470397		ELAVL2	-0.948547	0.0226785
															RCN2	-0.354816	0.0384395		CACNG7	-0.956478	0.00278092
															APOE	-0.357155	0.0316941		ACTA2	-0.964108	0.0248872
															PREP	-0.357536	0.0431049		RBMS3	-0.971419	0.00862866
															THY1	-0.358761	0.0388068		HRC	-0.974262	0.00492847
															PXDN	-0.360088	0.0361225		SYT1	-0.977338	0.00278092
															NID1	-0.360119	0.048818		KIRREL2	-0.982562	0.0182224
															DHCR24	-0.361437	0.0391687		LINC01355	-1.00409	0.0463842
															CSPG4	-0.361908	0.0384395		COL11A1	-1.01367	0.00278092
															SPAG5	-0.362048	0.0421961		NPR1	-1.01537	0.0102737
															ZFP36L2	-0.362257	0.0434568		ADAM21	-1.04499	0.00862866
															TANC1	-0.363019	0.0351028		DACH1	-1.06437	0.00492847
															H1F0	-0.363096	0.0321155		NPR3	-1.06729	0.00278092
															ALG12	-0.3665	0.0448396		DMRTA2	-1.0762	0.0419304
															NIPSNAP1	-0.369032	0.0388068		LINC01305	-1.09198	0.0384694
															PLEC	-0.370017	0.0321155		PPP1R1A	-1.14387	0.00278092
															IFITM2	-0.370214	0.0361225		ALDH1A2	-1.14563	0.00278092
															MMP14	-0.370339	0.0340969		ZNF423	-1.15561	0.00278092
															MOB1B	-0.370621	0.0373987		HOPX	-1.16374	0.0102737
															SLC29A1	-0.372204	0.0434568		TCEAL2	-1.17712	0.0237242
															CD82	-0.372654	0.049627		SCUBE1	-1.2481	0.00492847
															CNN3	-0.373388	0.016283		SLC22A31	-1.4204	0.0102737
															TM4SF1	-0.37476	0.0326952		OGDHL	-1.4238	0.00278092
															PTPRU	-0.379243	0.0410112
															ALDH1B1	-0.380434	0.0444213
															ARSA	-0.380539	0.0355802
															F3	-0.384107	0.0400985
															FCHO2	-0.384906	0.0391687
															TUBGCP6	-0.385505	0.0316941
															KIRREL	-0.385919	0.0229722
															ARHGEF17	-0.387804	0.021663
															PLAU	-0.38796	0.0301569
															GNE	-0.389969	0.0190125
															GM2A	-0.391167	0.0296089
															PTPRS	-0.39418	0.0284612
															MAPK8IP2	-0.394789	0.033102
															FAM115A	-0.397198	0.0190125
															TPM2	-0.397736	0.0143323
															FBN2	-0.398403	0.0240743
															S1PR1	-0.399662	0.0240743
															LIG1	-0.401549	0.0434568
															SYNGAP1	-0.402155	0.0246778
															ITGA11	-0.4028	0.0448396
															SCAMP5	-0.403693	0.043921
															KIF26A	-0.404178	0.0365536
															TGM2	-0.405016	0.0155602
															RAB11FIP4	-0.406648	0.0405195
															DENND3	-0.406949	0.0405195
															COL4A2	-0.407305	0.0235431
															THBS2	-0.408034	0.0252145
															CREB3L1	-0.408212	0.0278922
															FMNL1	-0.409919	0.0492031
															SPATA20	-0.410477	0.0312322
															SCARF2	-0.410665	0.0307625
															PPFIA3	-0.410908	0.0335687
															SUCLG2	-0.412439	0.0410112
															SH2D5	-0.413889	0.0190125
															TMEM173	-0.415254	0.0129175
															LEPREL1	-0.417399	0.0177918
															SLC39A10	-0.418375	0.0240743
															LGALS3BP	-0.418794	0.0197786
															SCARA3	-0.418984	0.0177918
															IGFBP4	-0.420075	0.0123102
															TNC	-0.420728	0.0149194
															SCARB1	-0.421048	0.0129175
															LAMB1	-0.42142	0.010602
															HSPA4L	-0.421925	0.0278922
															WNT7B	-0.42208	0.0365536
															C10orf54	-0.422412	0.0143323
															COL4A1	-0.422601	0.00787698
															TGFB1I1	-0.422853	0.0278922
															ARHGEF28	-0.422893	0.0143323
															GOLGA8A	-0.423601	0.0351028
															LIMCH1	-0.423675	0.0454138
															CRIM1	-0.424728	0.0184458
															C17orf104	-0.424861	0.0301569
															FOXF1	-0.425063	0.0400985
															CTSC	-0.425581	0.0177918
															STEAP3	-0.425685	0.0278922
															MAGI1	-0.426023	0.016283
															2002-03-01	-0.427986	0.048818
															MPI	-0.428229	0.0203868
															MXRA8	-0.428503	0.0096594
															ALPK3	-0.428754	0.0466386
															ADAMTS7	-0.430189	0.0289302
															RASA3	-0.431111	0.0143323
															ASPM	-0.431265	0.0414993
															AGRN	-0.431309	0.00602552
															LRP1	-0.432479	0.00787698
															LRP5	-0.433403	0.00705963
															MYOF	-0.434215	0.0123102
															EMILIN1	-0.435638	0.00787698
															C11orf54	-0.435895	0.0492031
															ABCA3	-0.436197	0.0335687
															BMF	-0.436852	0.0262849
															CYP51A1	-0.437112	0.0050936
															SERPING1	-0.437271	0.0461935
															SERPINH1	-0.437781	0.00787698
															OBSL1	-0.438787	0.0235431
															SERPINE1	-0.438878	0.0129175
															AMOT	-0.44043	0.0388068
															NT5E	-0.441684	0.0184458
															CIT	-0.441694	0.048818
															COL16A1	-0.441754	0.00602552
															COL6A1	-0.442043	0.00705963
															FZD1	-0.442558	0.021663
															LRRC20	-0.444293	0.0373987
															COL5A1	-0.44505	0.00297036
															LDLR	-0.446066	0.00297036
															PRRX1	-0.446137	0.0184458
															APCDD1	-0.446184	0.0262849
															LTBP4	-0.446201	0.0149194
															PFKP	-0.446568	0.0050936
															ANPEP	-0.448074	0.0050936
															B4GALNT4	-0.448192	0.00874788
															NPTXR	-0.448772	0.010602
															ARSJ	-0.450438	0.0365536
															TPM1	-0.45165	0.0136578
															LRP4	-0.451897	0.0326952
															COL12A1	-0.452957	0.00165059
															MATN3	-0.453535	0.0184458
															SLC25A10	-0.453903	0.0289302
															PAPSS2	-0.453933	0.00408933
															EHD3	-0.455621	0.016283
															UHRF1	-0.455682	0.00705963
															DTX3	-0.456438	0.0316941
															MYH14	-0.457254	0.0448396
															ADAMTS1	-0.457395	0.0190125
															SEPN1	-0.457434	0.00165059
															TRPV2	-0.458112	0.00705963
															TCIRG1	-0.458812	0.00165059
															SEMA3A	-0.459206	0.033102
															NFE2L3	-0.461792	0.0129175
															FAM169A	-0.462325	0.0114019
															CPXM1	-0.462491	0.0466386
															CYR61	-0.462522	0.00297036
															MEX3B	-0.463973	0.0129175
															RCOR2	-0.464041	0.0391687
															CTGF	-0.46673	0.00165059
															CYP2S1	-0.467379	0.0229722
															SEMA3C	-0.467491	0.0414993
															SLC4A3	-0.467558	0.0155602
															MAP3K6	-0.468341	0.0289302
															ANTXR1	-0.468472	0.0143323
															CCDC80	-0.468908	0.00874788
															TNS3	-0.469483	0.00297036
															LTK	-0.47091	0.0335687
															BMP4	-0.471109	0.00408933
															BAI2	-0.472224	0.0114019
															EPS8L2	-0.476519	0.00787698
															IL2RB	-0.47735	0.026879
															GGT7	-0.477501	0.0262849
															IGFBPL1	-0.477665	0.0197786
															EPHB6	-0.479133	0.043921
															C1QTNF1	-0.479223	0.0129175
															MIR100HG	-0.480051	0.0321155
															TMEM151A	-0.483157	0.0203868
															HR	-0.484137	0.00874788
															SV2A	-0.484271	0.00874788
															AFAP1L2	-0.484558	0.0229722
															KBTBD6	-0.484558	0.0485129
															LAMA5	-0.485785	0.00297036
															ISG15	-0.486789	0.00165059
															MAML2	-0.487264	0.0321155
															IFIT2	-0.487401	0.00787698
															COL13A1	-0.488846	0.0050936
															MYD88	-0.491482	0.00408933
															KLHL30	-0.491485	0.0129175
															OPLAH	-0.49187	0.00787698
															MMP17	-0.492166	0.010602
															HECW2	-0.492513	0.0351028
															CCDC69	-0.492638	0.0096594
															AQP1	-0.492905	0.0345854
															FAT4	-0.493461	0.0262849
															CROCC	-0.493898	0.021663
															COLGALT2	-0.493951	0.0395988
															DCHS1	-0.494611	0.00165059
															ZNF469	-0.495162	0.0258271
															TRPM4	-0.495608	0.0155602
															L1CAM	-0.49675	0.00165059
															LAYN	-0.498056	0.0050936
															LOXL2	-0.498683	0.00165059
															WNT5A	-0.499194	0.00165059
															TCF7	-0.499207	0.0258271
															ATP10A	-0.501183	0.0177918
															HID1	-0.501201	0.00874788
															OGFR	-0.501677	0.00408933
															CCL2	-0.501687	0.0485129
															PRICKLE2	-0.504632	0.0373987
															ADAMTSL5	-0.50485	0.0384395
															IFI27	-0.504916	0.0262849
															PRTG	-0.508088	0.043921
															MAST3	-0.508127	0.0184458
															RTN4RL1	-0.508805	0.021663
															HRH1	-0.50898	0.0129175
															DGKA	-0.509442	0.00297036
															AMOTL2	-0.511078	0.00165059
															PLEKHG5	-0.512202	0.00602552
															SLC16A2	-0.513157	0.0143323
															MATN2	-0.513854	0.0284612
															PRSS23	-0.514771	0.00165059
															KRT19	-0.514962	0.00705963
															PTK7	-0.516113	0.00297036
															ADAM19	-0.516757	0.00297036
															GLI2	-0.516855	0.0123102
															PLK1	-0.516936	0.0155602
															SFRP1	-0.517934	0.00165059
															POLQ	-0.517995	0.0369433
															PTGES	-0.52113	0.00602552
															UBE2L6	-0.521218	0.00165059
															RNF125	-0.521267	0.033102
															C15orf52	-0.522693	0.0316941
															VGLL3	-0.523196	0.00602552
															IGF2	-0.523745	0.00602552
															STAC2	-0.524942	0.0278922
															LZTS1	-0.525258	0.00408933
															LHX2	-0.527418	0.0369433
															SAMD9	-0.528331	0.016283
															SH3BP1	-0.52898	0.00297036
															C1QL1	-0.529115	0.0184458
															SLIT3	-0.529919	0.0136578
															COL5A2	-0.530524	0.00165059
															APLP1	-0.531583	0.00602552
															APOBEC3C	-0.532696	0.0289302
															PTPRD	-0.532898	0.00602552
															CDH3	-0.533328	0.0096594
															MYL9	-0.533336	0.0190125
															GBGT1	-0.533708	0.0223891
															NLGN2	-0.534315	0.00297036
															C2CD4C	-0.534346	0.0246778
															PTN	-0.534353	0.00787698
															SEMA3B	-0.53477	0.00165059
															NME3	-0.537326	0.0184458
															NOTCH3	-0.537595	0.00165059
															LTBP2	-0.537664	0.00297036
															ABCA2	-0.538455	0.00165059
															BOC	-0.538728	0.00408933
															BST2	-0.53995	0.0149194
															ABCB9	-0.54134	0.0278922
															DSG2	-0.544621	0.021663
															HELZ2	-0.544834	0.00408933
															FAP	-0.545602	0.0235431
															CCBE1	-0.546845	0.0050936
															TNS1	-0.548841	0.00408933
															COL9A2	-0.549204	0.0335687
															HSPG2	-0.549541	0.00165059
															FBXL16	-0.550678	0.0114019
															STARD13	-0.550879	0.0114019
															SAMD9L	-0.551902	0.0421961
															SHANK1	-0.553462	0.00874788
															IFITM1	-0.554634	0.00165059
															COL14A1	-0.55523	0.0369433
															COL7A1	-0.556431	0.00165059
															MRC2	-0.563776	0.00165059
															SP6	-0.565384	0.0351028
															MOV10	-0.566692	0.00165059
															CAND2	-0.566704	0.00705963
															ASAP3	-0.567065	0.00297036
															QPRT	-0.567998	0.0149194
															LCK	-0.568441	0.0278922
															BEGAIN	-0.568514	0.0197786
															PDGFRB	-0.568665	0.00165059
															OBSCN	-0.568688	0.0129175
															PDE4B	-0.568865	0.0419073
															FN1	-0.569279	0.00602552
															SEMA6D	-0.56942	0.0129175
															OAS1	-0.570058	0.0321155
															NYNRIN	-0.572236	0.00165059
															CYFIP2	-0.573725	0.0123102
															FBN1	-0.576627	0.00165059
															PEG10	-0.578861	0.00165059
															PMEL	-0.578895	0.0171431
															COL18A1	-0.579101	0.00165059
															ICAM5	-0.579535	0.0136578
															DLL3	-0.579637	0.0129175
															SCD5	-0.580452	0.00165059
															PRDM1	-0.580522	0.00408933
															GAS6	-0.582731	0.00165059
															CALCRL	-0.583012	0.0379936
															2004-03-01	-0.583059	0.0149194
															GYLTL1B	-0.58311	0.0149194
															RNF150	-0.583592	0.00602552
															IL7R	-0.584189	0.0190125
															SELENBP1	-0.584732	0.0457855
															PNMA2	-0.587363	0.00165059
															CPNE7	-0.588991	0.00165059
															TGFB2	-0.589102	0.00787698
															KCTD12	-0.59083	0.00408933
															HOOK1	-0.592756	0.0155602
															CMBL	-0.593099	0.021663
															OLFML2A	-0.595	0.00165059
															SRRM3	-0.596429	0.016283
															FUOM	-0.597748	0.0335687
															NTN1	-0.597826	0.0379936
															FNDC1	-0.598386	0.0129175
															F2R	-0.59878	0.00165059
															CDCA7	-0.598968	0.00705963
															SECTM1	-0.600033	0.00874788
															MANSC1	-0.601091	0.0209804
															CD248	-0.601817	0.00165059
															NR4A2	-0.602278	0.00165059
															PDLIM3	-0.602789	0.0312322
															SERPINB9	-0.604534	0.0184458
															CXCL12	-0.605199	0.00165059
															KISS1	-0.605857	0.0252145
															IGFBP3	-0.608931	0.00297036
															SERPINB7	-0.609595	0.0143323
															TNFRSF11B	-0.610367	0.00165059
															AMN	-0.610532	0.0419073
															FN3K	-0.611502	0.0143323
															COL27A1	-0.612446	0.00165059
															GRID1	-0.612532	0.0479966
															SPON2	-0.612839	0.0177918
															KIAA1107	-0.614412	0.026879
															PDGFRA	-0.617108	0.00165059
															DDX12P	-0.617114	0.0414993
															NOTUM	-0.617258	0.0312322
															DLGAP3	-0.617988	0.0365536
															DKK1	-0.618218	0.0050936
															TRHDE	-0.618976	0.0289302
															LUM	-0.619021	0.00165059
															ADAM11	-0.619903	0.033102
															ARHGDIG	-0.620142	0.0229722
															FLT4	-0.622036	0.00165059
															CHSY3	-0.623256	0.0229722
															PTH1R	-0.623353	0.0492031
															FSTL1	-0.623647	0.00165059
															SLC38A4	-0.626404	0.0492031
															ITGA4	-0.629095	0.00297036
															IFIT3	-0.630204	0.00165059
															LAMC3	-0.632037	0.0410112
															COL5A3	-0.632613	0.00165059
															IFITM3	-0.633441	0.00165059
															OLFML3	-0.635183	0.00602552
															SCUBE3	-0.635422	0.00705963
															SULF2	-0.637639	0.00165059
															TRO	-0.638856	0.0096594
															STON1	-0.640688	0.0190125
															SLC10A4	-0.641478	0.0096594
															SLC38A3	-0.642821	0.00165059
															KIFC2	-0.643986	0.00165059
															SYNPO2	-0.645434	0.0252145
															SEC31B	-0.647216	0.0235431
															NELL2	-0.650238	0.0444213
															LRIG3	-0.652944	0.00165059
															TNFRSF11A	-0.653326	0.0316941
															ANKLE1	-0.654198	0.0203868
															TNFRSF18	-0.655755	0.0155602
															CDA	-0.656732	0.0470397
															LPPR3	-0.657787	0.0235431
															MEGF6	-0.658637	0.00165059
															PIF1	-0.659051	0.0419073
															OSR1	-0.659917	0.0190125
															MGAT3	-0.659951	0.00165059
															SLC27A6	-0.66048	0.00874788
															SPOCD1	-0.662585	0.0050936
															SLC29A2	-0.662745	0.00165059
															NID2	-0.662849	0.00165059
															NIPAL4	-0.663579	0.0316941
															PIK3C2B	-0.666932	0.00602552
															PKDCC	-0.667259	0.0136578
															DACH1	-0.667358	0.048818
															WFDC1	-0.667538	0.00787698
															SP110	-0.668157	0.0284612
															GIPC3	-0.668559	0.00165059
															ATP8B1	-0.669646	0.00165059
															MESP1	-0.671002	0.0419073
															NEDD9	-0.671239	0.00165059
															PDPN	-0.672735	0.00787698
															SYT3	-0.672949	0.0475194
															HMGA2	-0.673183	0.00165059
															LOC113230	-0.67395	0.048818
															PDZD4	-0.675153	0.0050936
															ATHL1	-0.675202	0.00165059
															SYT1	-0.676332	0.0444213
															ADRA2B	-0.679666	0.0345854
															NRBP2	-0.680339	0.00165059
															LYNX1	-0.680757	0.0289302
															ABAT	-0.684552	0.00408933
															LMOD1	-0.685861	0.00874788
															VWA1	-0.686296	0.00165059
															LOX	-0.688694	0.00165059
															PLA2G3	-0.688712	0.0149194
															KANK3	-0.688816	0.0114019
															PSG5	-0.691188	0.00165059
															SLCO2A1	-0.69232	0.0050936
															RIMKLA	-0.697859	0.0129175
															IFI44L	-0.69796	0.0431049
															MX1	-0.6987	0.00165059
															ADAMTS10	-0.698994	0.033102
															APCDD1L	-0.699338	0.00297036
															BAHCC1	-0.70059	0.00165059
															PPP1R14A	-0.705159	0.0278922
															PLLP	-0.705654	0.016283
															ADAM8	-0.70715	0.00874788
															EFEMP1	-0.710785	0.00165059
															PSMB9	-0.713794	0.0129175
															MAFB	-0.717554	0.00787698
															GBP3	-0.720273	0.0274954
															KCNQ4	-0.72109	0.0129175
															IFIH1	-0.721419	0.00408933
															ERAP2	-0.721549	0.0365536
															RIPPLY3	-0.722135	0.0434568
															PARP10	-0.722466	0.0369433
															PCDH18	-0.723492	0.00165059
															REEP6	-0.723791	0.00165059
															PPAP2B	-0.723858	0.00165059
															KCNK12	-0.723945	0.0421961
															P4HA3	-0.727958	0.0421961
															RASSF2	-0.728041	0.0229722
															DPYSL5	-0.729587	0.0312322
															GALNT5	-0.733024	0.0143323
															CORO6	-0.733048	0.00602552
															COL1A1	-0.736616	0.00165059
															RNF208	-0.737323	0.0136578
															KCNAB3	-0.741365	0.0425948
															ENHO	-0.746754	0.00602552
															GAS1	-0.747251	0.00787698
															SPTB	-0.747306	0.00297036
															LINC00087	-0.753626	0.0425948
															ARHGAP33	-0.754665	0.00602552
															LRFN1	-0.75551	0.0203868
															UNC5D	-0.758514	0.0235431
															PCSK4	-0.760126	0.0321155
															ATP8B3	-0.761267	0.0149194
															LINGO1	-0.762714	0.00165059
															NLGN1	-0.764609	0.0190125
															IFI35	-0.765531	0.0252145
															CGN	-0.766364	0.00165059
															PNMA3	-0.766937	0.00165059
															CACNG7	-0.767517	0.00297036
															IFIT1	-0.769907	0.00165059
															NEIL1	-0.773379	0.0278922
															UBA7	-0.777009	0.00874788
															HFE	-0.77704	0.0203868
															PIP5KL1	-0.779902	0.0326952
															PRKCB	-0.781798	0.0479966
															TPPP	-0.783205	0.0149194
															TRIM22	-0.789042	0.00297036
															PALM	-0.791251	0.00165059
															LPPR4	-0.791949	0.00165059
															PCSK9	-0.799593	0.00165059
															RGS20	-0.800366	0.0321155
															EBF1	-0.803726	0.00787698
															TMEM119	-0.807868	0.00165059
															NMRK2	-0.809544	0.0434568
															FAM65B	-0.812726	0.0177918
															ADAM33	-0.815201	0.00165059
															C1QTNF4	-0.816787	0.0373987
															OAS3	-0.81719	0.00165059
															GALNT16	-0.817336	0.0391687
															KRTAP2-3	-0.817515	0.0340969
															ARHGAP4	-0.81778	0.00602552
															PIANP	-0.81853	0.0155602
															TRIML2	-0.820071	0.0384395
															PPM1J	-0.829337	0.00602552
															TRIM14	-0.832506	0.00165059
															COL1A2	-0.833292	0.00165059
															PDE8B	-0.834039	0.00165059
															MX2	-0.835304	0.00165059
															MYLK	-0.836443	0.00165059
															IGFBP5	-0.83771	0.00165059
															XAF1	-0.843377	0.00297036
															SH3RF2	-0.849561	0.0262849
															PPP1R1A	-0.853646	0.00297036
															SYT17	-0.85766	0.0136578
															EDN1	-0.858251	0.00165059
															LMTK3	-0.858755	0.00165059
															TSPAN7	-0.859769	0.0391687
															SBK1	-0.862502	0.00297036
															ENTPD2	-0.866949	0.010602
															MTMR9LP	-0.868678	0.033102
															CCDC88B	-0.871306	0.00874788
															UNC5A	-0.873455	0.0155602
															PDCD1LG2	-0.873847	0.00165059
															CHRNA7	-0.875103	0.0258271
															GNA14	-0.877119	0.0301569
															ANO9	-0.883973	0.00165059
															SRGN	-0.884423	0.0209804
															THBS1	-0.888843	0.00165059
															COL3A1	-0.891664	0.00165059
															CNIH2	-0.895993	0.0096594
															LOC728392	-0.89909	0.00165059
															COL2A1	-0.901896	0.00297036
															RAB37	-0.905387	0.0246778
															GUCA1A	-0.907161	0.0466386
															MEDAG	-0.908979	0.0312322
															OXTR	-0.911001	0.00165059
															MYPN	-0.91503	0.0050936
															MAF	-0.916093	0.00165059
															SHISA8	-0.919324	0.0177918
															RGL3	-0.920356	0.00165059
															OGDHL	-0.922218	0.00705963
															SALL2	-0.934779	0.010602
															ALDH1A2	-0.93501	0.00408933
															BCL11A	-0.940368	0.0405195
															CCNO	-0.94478	0.0155602
															OAS2	-0.946463	0.00165059
															ZNF423	-0.948734	0.00165059
															BMPER	-0.952158	0.0114019
															DRD1	-0.959742	0.00787698
															TRIM55	-0.963075	0.0143323
															COL11A1	-0.967966	0.00165059
															HRASLS	-0.968647	0.0365536
															TMEM59L	-0.970809	0.00165059
															SMIM1	-0.971115	0.049627
															GBP1	-0.972855	0.00165059
															LINC01305	-0.974697	0.0252145
															NFE2	-0.976702	0.0136578
															MGARP	-0.989227	0.00165059
															MMP11	-0.991355	0.00165059
															TAGLN	-0.993382	0.00165059
															CNTFR	-0.994471	0.00165059
															PDGFRL	-0.994986	0.0171431
															SULF1	-1.00676	0.00165059
															ANGPT1	-1.02134	0.00297036
															HOPX	-1.022	0.0114019
															SPON1	-1.02312	0.00165059
															ANKRD1	-1.02326	0.00165059
															TRABD2A	-1.0234	0.00602552
															FXYD6	-1.02477	0.0340969
															DUOXA1	-1.03326	0.0274954
															CLCNKA	-1.03442	0.0229722
															NUDT7	-1.04514	0.010602
															TMEM178A	-1.05517	0.00408933
															MXRA5	-1.06022	0.00165059
															WNT1	-1.06498	0.0335687
															MAMDC2	-1.06795	0.00297036
															TCEAL2	-1.06997	0.0209804
															SSTR1	-1.07451	0.00165059
															CPA4	-1.07858	0.00165059
															KRTAP1-5	-1.08271	0.0050936
															AGAP5	-1.08456	0.0262849
															MAOA	-1.11585	0.00165059
															COX6B2	-1.12402	0.00165059
															SCUBE1	-1.13954	0.00165059
															KIRREL2	-1.16453	0.00297036
															LMO1	-1.166	0.049627
															LGALS9	-1.16838	0.0129175
															KRT81	-1.1779	0.00165059
															ACTG2	-1.17836	0.00165059
															MLXIPL	-1.1807	0.00165059
															CHRM2	-1.18316	0.0123102
															HSD11B2	-1.24889	0.0246778
															NPR1	-1.25549	0.00165059
															ACTA2	-1.26909	0.00165059
															HES5	-1.37294	0.00602552
															PLXNB3	-1.37447	0.00165059
															SLC22A31	-1.39171	0.00165059
