# Supplementary material for: Human Cytomegalovirus Long Non-coding RNA1.2 Suppresses Extracellular Release of the Pro-inflammatory Cytokine IL-6 by Blocking NF-κB Activation
Source: Front Cell Infect Microbiol. 2020 Jul 22;10:361. doi: 10.3389/fcimb.2020.00361 (PMC7387431; doi:10.3389/fcimb.2020.00361)
Supplement: Supplementary file 3 [file Table_3.XLSX]

## Sheet: Suppl. Table 3
Supplementary Table 3. Proteomics analysis
	72 h p. i.							72 h p.i. overlap
	All proteins examined							Proteins with significant differential expression (p < 0.05)
		ΔRNA1.2 vs WT		ΔTATA vs WT					ΔRNA1.2 vs WT		ΔTATA vs WT			logFC = log2 fold change
	ID	logFC	p value	logFC	p value			ID	logFC	p value	logFC	p value		Blue = viral protein
	TPRG1L	1.37353	0.0005	1.10744	0.0005			TPRG1L	1.37353	0.0005	1.10744	0.0005
	LYRM7	1.23976	0.01	-0.127309	0.05			NUDT4	0.97412	0.01	0.339152	0.049
	MT1E	1.09612	0.01	0.225571	0.05			CRISPLD2	0.945787	0.01	0.511417	0.049
	PFDN4	1.00499	0.01	-0.129534	0.05			US14	0.921832	0.01	0.632913	0.01
	C12orf73	0.997601	0.01	0.0576512	0.05			GPT2	0.911254	0.01	0.632516	0.01
	POLE3	0.99091	0.01	-0.0411097	0.05			ORFL196W.iORF1	0.859116	0.01	0.688418	0.0005
	NUDT4	0.97412	0.01	0.339152	0.049			CDH11	0.800389	0.01	0.435577	0.049
	CRISPLD2	0.945787	0.01	0.511417	0.049			RRP1B	0.779919	0.01	0.615005	0.0005
	CCNA2	0.92687	0.049	0.921276	0.049			ALPK2	0.769635	0.049	1.01747	0.049
	US14	0.921832	0.01	0.632913	0.01			CLIC6	0.7634	0.01	0.306209	0.049
	TMED3	0.917036	0.01	0.0827515	0.05			OSBPL10	0.752478	0.049	0.676513	0.049
	RL8A	0.912608	0.01	-0.124848	0.05			TSPYL5	0.722398	0.01	0.514839	0.01
	GPT2	0.911254	0.01	0.632516	0.01			PPP2R5C	0.715156	0.049	-0.167427	0.049
	C9orf85	0.904425	0.01	0.144425	0.05			SLC2A3	0.70544	0.01	0.570161	0.01
	FBXO6	0.862521	0.049	-0.0818994	0.05			RCAN1	0.698271	0.049	0.569291	0.049
	ORFL196W.iORF1	0.859116	0.01	0.688418	0.0005			FUBP3	0.68887	0.01	0.558021	0.01
	EIF5A2	0.840039	0.01	-0.0573285	0.05			HCCS	0.674238	0.01	0.311759	0.049
	CDH11	0.800389	0.01	0.435577	0.049			ATXN7L3B	0.656451	0.049	0.559567	0.049
	RRP1B	0.779919	0.01	0.615005	0.0005			VGLL4	0.647867	0.049	0.424101	0.049
	ISL2	0.776319	0.049	0.196626	0.05			STX11	0.62397	0.049	0.568792	0.049
	ALPK2	0.769635	0.049	1.01747	0.049			TMEM87A	0.612351	0.049	0.392737	0.049
	CLIC6	0.7634	0.01	0.306209	0.049			CCND1	0.609179	0.049	0.442087	0.049
	MARCKSL1	0.759267	0.01	-0.0473749	0.05			USP10	0.601681	0.01	0.423297	0.01
	OSBPL10	0.752478	0.049	0.676513	0.049			FGFR1	0.588984	0.049	0.37524	0.049
	ANAPC5	0.741145	0.049	0.302631	0.05			JARID2	0.578401	0.049	0.720523	0.049
	FAM21C	0.737322	0.01	0.0288171	0.05			SOD2	0.57597	0.049	0.758348	0.0005
	EEF1E1	0.735523	0.01	-0.0629748	0.05			ARF5	0.573069	0.049	0.342476	0.049
	COX7C	0.723349	0.01	0.145017	0.05			SYNCRIP	0.568997	0.049	0.595398	0.049
	TSPYL5	0.722398	0.01	0.514839	0.01			APP	0.552413	0.049	0.604097	0.01
	PPP2R5C	0.715156	0.049	-0.167427	0.049			GNA12	0.548499	0.049	0.367296	0.049
	AOX1	0.712465	0.049	0.353593	0.05			MBP	0.543633	0.049	0.264257	0.049
	SLC2A3	0.70544	0.01	0.570161	0.01			PPPDE1	0.531326	0.049	0.594754	0.049
	RCAN1	0.698271	0.049	0.569291	0.049			ALDH1A3	0.523018	0.049	0.359094	0.049
	FUBP3	0.68887	0.01	0.558021	0.01			RMI2	0.521121	0.049	0.581431	0.049
	RSBN1L	0.6853	0.01	-0.104597	0.05			MORF4L1	0.519348	0.049	0.40593	0.049
	HCCS	0.674238	0.01	0.311759	0.049			DDX18	0.513584	0.049	0.280732	0.049
	ATXN7L3	0.665096	0.049	-0.0904493	0.05			RABGAP1	0.510774	0.049	0.496754	0.049
	SCAMP1	0.664155	0.049	-0.0862406	0.05			CTNNBIP1	0.509805	0.049	0.484014	0.049
	KCNAB2	0.663446	0.049	-0.0864278	0.05			CDC42	0.504514	0.049	0.30725	0.049
	SBF2	0.661818	0.049	-0.0747906	0.05			F11R	0.497644	0.049	0.500939	0.01
	ATXN7L3B	0.656451	0.049	0.559567	0.049			NECAP1	0.49607	0.049	0.489016	0.049
	VGLL4	0.647867	0.049	0.424101	0.049			LPAR1	0.49475	0.049	0.577056	0.049
	GLIPR1	0.645538	0.049	0.13444	0.05			C10orf88	0.493293	0.049	0.446114	0.049
	NAGLT1	0.63441	0.049	0.0672952	0.05			GZF1	0.49269	0.049	0.379166	0.049
	STX11	0.62397	0.049	0.568792	0.049			FAM49B	0.4922	0.049	0.326553	0.049
	COL2A1	0.620521	0.049	0.170415	0.05			SEPT7	0.484206	0.049	0.20131	0.049
	EIF2AK1	0.618605	0.049	0.248525	0.05			SPAG7	0.48399	0.049	0.344073	0.049
	TMEM87A	0.612351	0.049	0.392737	0.049			FAM133B	0.479996	0.049	0.326704	0.049
	CCND1	0.609179	0.049	0.442087	0.049			CDC37L1	0.468637	0.049	0.31119	0.049
	NPTX2	0.602214	0.049	0.457026	0.05			PTGS2	0.468509	0.049	0.495571	0.01
	USP10	0.601681	0.01	0.423297	0.01			UBFD1	0.467732	0.049	0.309135	0.049
	ZC3H10	0.594265	0.049	0.306474	0.05			UL14	0.460822	0.049	0.404424	0.049
	GPX3	0.59008	0.049	-0.0847892	0.05			UL76	0.452351	0.049	0.290948	0.049
	FGFR1	0.588984	0.049	0.37524	0.049			ADM	0.450107	0.049	0.27976	0.049
	JARID2	0.578401	0.049	0.720523	0.049			TLE4	0.449179	0.049	0.538659	0.049
	SOD2	0.57597	0.049	0.758348	0.0005			NUSAP1	0.443448	0.049	0.334886	0.049
	MAST4	0.574331	0.049	-0.0553037	0.05			TUFT1	0.443116	0.049	0.432537	0.049
	ARF5	0.573069	0.049	0.342476	0.049			ARF1	0.443094	0.049	0.547479	0.01
	SYNCRIP	0.568997	0.049	0.595398	0.049			SMUG1	0.433847	0.049	0.546569	0.049
	KATNAL1	0.567519	0.049	-0.0488501	0.05			CHAC1	0.433697	0.049	0.470057	0.049
	HHEX	0.564472	0.049	0.0484813	0.05			SEPT11	0.433409	0.049	0.263476	0.049
	PSMG4	0.557962	0.049	-0.168455	0.05			SEPT2	0.432641	0.049	0.231788	0.049
	FAM180A	0.555622	0.049	0.246246	0.05			GLOD4	0.430859	0.01	0.403839	0.01
	UST	0.552638	0.049	0.17255	0.05			G3BP2	0.424918	0.049	0.232194	0.049
	APP	0.552413	0.049	0.604097	0.01			NRP1	0.419685	0.049	0.273675	0.049
	GNA12	0.548499	0.049	0.367296	0.049			GRB2	0.418324	0.049	0.212012	0.049
	SLC16A1	0.54431	0.049	0.0839046	0.05			RAB14	0.414004	0.049	0.444696	0.049
	MBP	0.543633	0.049	0.264257	0.049			SEL1L3	0.410706	0.049	0.35386	0.049
	C8orf83	0.542294	0.049	-0.160786	0.05			GARS	0.403505	0.049	0.2935	0.01
	GPBP1L1	0.540376	0.049	0.295552	0.05			KIAA0513	0.400509	0.049	0.332551	0.049
	SETX	0.540006	0.049	0.331176	0.05			TMEM38B	0.400195	0.049	-0.268888	0.049
	TMEM41B	0.539822	0.049	0.181875	0.05			SUMF1	0.395451	0.049	0.326628	0.049
	DHODH	0.53689	0.049	0.0431437	0.05			MARCH5	0.394493	0.049	0.376852	0.049
	B3GNT2	0.536518	0.049	0.197603	0.05			ELOVL5	0.394417	0.049	0.36125	0.049
	FBLN5	0.532248	0.049	0.237843	0.05			GOLGA4	0.393706	0.049	0.254443	0.049
	SLC7A5	0.532054	0.049	0.128657	0.05			IFRD1	0.392493	0.049	0.31678	0.049
	NR2F2	0.531862	0.049	0.113397	0.05			ARL8B	0.388992	0.049	0.236928	0.049
	PPPDE1	0.531326	0.049	0.594754	0.049			FAM107B	0.38678	0.049	0.386184	0.049
	ZFAND6	0.528181	0.049	0.0972883	0.05			CLASP2	0.381601	0.049	0.344912	0.049
	ALDH1A3	0.523018	0.049	0.359094	0.049			CARS	0.379946	0.049	0.223081	0.049
	TCEB2	0.522184	0.01	-0.0514232	0.05			FAM204A	0.376425	0.049	-0.283828	0.049
	RMI2	0.521121	0.049	0.581431	0.049			TXLNA	0.374778	0.049	0.358053	0.049
	MORF4L1	0.519348	0.049	0.40593	0.049			AMPD3	0.372128	0.049	0.401196	0.01
	GMFG	0.519123	0.049	-0.0464059	0.05			UL51	0.372014	0.049	0.290319	0.049
	NDUFA4	0.516152	0.049	0.0984202	0.05			USP24	0.369735	0.049	0.260062	0.049
	DDX18	0.513584	0.049	0.280732	0.049			MT1F	0.364748	0.049	0.49199	0.049
	CREM	0.510824	0.049	0.173009	0.05			USP14	0.354997	0.049	0.369885	0.01
	RABGAP1	0.510774	0.049	0.496754	0.049			SDC4	0.354533	0.049	0.433789	0.049
	CTNNBIP1	0.509805	0.049	0.484014	0.049			MPP5	0.353091	0.049	0.219016	0.049
	GMEB2	0.508428	0.049	-0.143207	0.05			UL56	0.352817	0.049	0.289544	0.01
	CDC42	0.504514	0.049	0.30725	0.049			TNFRSF10D	0.351714	0.049	0.46235	0.049
	F11R	0.497644	0.049	0.500939	0.01			FIS1	0.350656	0.049	0.389037	0.049
	NECAP1	0.49607	0.049	0.489016	0.049			SDCBP	0.34958	0.049	0.306369	0.049
	LPAR1	0.49475	0.049	0.577056	0.049			ENTPD6	0.347502	0.049	0.499797	0.049
	TERF2IP	0.494663	0.049	0.145245	0.05			API5	0.347274	0.049	0.374869	0.049
	C10orf88	0.493293	0.049	0.446114	0.049			MGAT5	0.344451	0.049	0.280703	0.049
	GZF1	0.49269	0.049	0.379166	0.049			MFN2	0.343192	0.049	0.401694	0.01
	FAM49B	0.4922	0.049	0.326553	0.049			RASSF1	0.338216	0.049	0.449071	0.049
	CDK11A	0.491834	0.049	0.219648	0.05			COL1A1	0.336136	0.049	0.289174	0.049
	FAM8A1	0.491101	0.049	0.447574	0.05			TGFBR3	0.332513	0.049	0.384079	0.049
	COPZ1	0.490083	0.049	0.0771771	0.05			NUCB1	0.332362	0.049	0.164178	0.049
	LSM1	0.485509	0.049	-0.0668264	0.05			NCOA3	0.330264	0.049	0.279376	0.049
	SEPT7	0.484206	0.049	0.20131	0.049			MMP1	0.327865	0.049	0.478373	0.049
	SPAG7	0.48399	0.049	0.344073	0.049			IGFBP5	0.326738	0.049	0.341112	0.049
	DNAJC15	0.483572	0.049	0.099796	0.05			TSN	0.324783	0.049	0.222956	0.049
	FAM133B	0.479996	0.049	0.326704	0.049			ATP6V1C1	0.319654	0.049	0.272545	0.049
	SLC26A2	0.474228	0.049	0.134701	0.05			NSUN2	0.318149	0.049	0.233566	0.049
	LOC401307	0.470509	0.049	0.182685	0.05			SUN2	0.318122	0.049	0.336487	0.049
	PRCP	0.468797	0.049	0.235844	0.05			ORFL147C	0.316719	0.049	0.331814	0.01
	CDC37L1	0.468637	0.049	0.31119	0.049			THBS1	0.314778	0.049	0.348624	0.049
	PTGS2	0.468509	0.049	0.495571	0.01			MGEA5	0.313337	0.049	0.286501	0.049
	UBFD1	0.467732	0.049	0.309135	0.049			GOLGA2	0.312785	0.049	0.283677	0.049
	SSBP3	0.465524	0.049	0.340505	0.05			PPP4R1	0.311126	0.049	0.330207	0.049
	US8	0.464736	0.049	-0.00235802	0.05			UL55	0.310209	0.049	0.234366	0.049
	MT-CO2	0.46375	0.049	0.0636315	0.05			BICD2	0.308754	0.049	0.303326	0.049
	RMND5A	0.463565	0.049	-0.0784954	0.05			CIRBP	0.308393	0.049	0.228318	0.049
	GNA11	0.461487	0.049	0.189889	0.05			ERI1	0.306528	0.049	0.246463	0.049
	MAP7D2	0.461382	0.05	0.305928	0.05			CLSTN1	0.299843	0.049	0.365801	0.049
	DGCR8	0.461007	0.049	0.171411	0.05			RAB7A	0.298777	0.049	0.315731	0.049
	UL14	0.460822	0.049	0.404424	0.049			SLC38A2	0.293158	0.049	0.236136	0.049
	UL73	0.460193	0.05	-0.261947	0.05			PCYT1A	0.292305	0.049	0.328743	0.049
	ENTPD7	0.458778	0.05	0.171152	0.05			UL82	0.290981	0.049	0.206469	0.049
	UXS1	0.458739	0.049	0.106398	0.05			COL1A2	0.29029	0.049	0.221918	0.049
	ACSL5	0.456868	0.05	0.421049	0.05			PROSC	0.288495	0.049	0.214126	0.049
	PRPF38A	0.455182	0.049	0.0388258	0.05			BMS1	0.287437	0.049	0.195221	0.049
	FEZ2	0.454017	0.049	0.100937	0.05			DDX42	0.285624	0.049	0.185145	0.049
	SPCS2	0.453768	0.049	-0.00523218	0.05			UBE2Z	0.278889	0.049	0.235615	0.049
	UL76	0.452351	0.049	0.290948	0.049			SNX12	0.275913	0.049	0.30617	0.049
	ADM	0.450107	0.049	0.27976	0.049			METAP1	0.270743	0.049	0.247512	0.049
	ZCRB1	0.449867	0.05	0.268195	0.05			SWAP70	0.268829	0.049	0.208923	0.049
	TLE4	0.449179	0.049	0.538659	0.049			MTHFD2	0.265192	0.049	0.265566	0.01
	TCP11L1	0.448267	0.049	0.191265	0.05			FEN1	0.262964	0.049	0.266394	0.049
	TMEM66	0.446019	0.049	0.363228	0.05			SAR1A	0.257287	0.049	0.193977	0.049
	TRAPPC3	0.445355	0.049	0.113902	0.05			PARP1	0.255513	0.049	0.271076	0.01
	NUSAP1	0.443448	0.049	0.334886	0.049			UBE2K	0.251097	0.049	0.260612	0.049
	TUFT1	0.443116	0.049	0.432537	0.049			GFPT1	0.236348	0.049	0.213727	0.049
	ARF1	0.443094	0.049	0.547479	0.01			NPEPPS	0.225112	0.049	0.199971	0.049
	RHOB	0.438094	0.049	0.00599119	0.05			DIAPH1	0.215375	0.049	0.132788	0.049
	SNX11	0.437249	0.049	0.156448	0.05			PLS3	0.215162	0.049	0.167799	0.049
	SMUG1	0.433847	0.049	0.546569	0.049			USP7	0.209896	0.049	0.1596	0.049
	CHAC1	0.433697	0.049	0.470057	0.049			CAST	0.201973	0.049	0.141149	0.049
	SEPT11	0.433409	0.049	0.263476	0.049			ETF1	0.201057	0.049	0.117144	0.049
	SEPT2	0.432641	0.049	0.231788	0.049			LRP1	-0.184027	0.049	-0.171142	0.049
	OCLN	0.43231	0.049	0.262356	0.05			MKI67	-0.187358	0.049	-0.16017	0.049
	TOR1A	0.43217	0.049	-0.0622619	0.05			RNF213	-0.204273	0.049	-0.169942	0.049
	GLOD4	0.430859	0.01	0.403839	0.01			HIST1H2BK	-0.20533	0.049	-0.165647	0.049
	SENP5	0.429905	0.05	0.166016	0.05			ACACA	-0.205357	0.049	-0.183495	0.049
	SSU72	0.427465	0.049	0.190634	0.05			S100A10	-0.209027	0.049	-0.153661	0.049
	NR2F1	0.426797	0.049	0.211362	0.05			UL105	-0.219378	0.049	-0.186791	0.049
	COX7B	0.426512	0.049	0.10128	0.05			CENPF	-0.235515	0.049	-0.173172	0.049
	CCDC90A	0.425974	0.049	0.26288	0.05			ORFL71C	-0.252184	0.049	-0.188067	0.049
	WASF1	0.425694	0.049	0.109027	0.05			CAND2	-0.254087	0.049	-0.227276	0.049
	G3BP2	0.424918	0.049	0.232194	0.049			AHNAK2	-0.256877	0.049	-0.200477	0.049
	HPDL	0.421816	0.05	0.245813	0.05			HSPA4L	-0.268599	0.049	-0.312418	0.01
	ZRANB2	0.420663	0.049	0.159459	0.05			HIST1H1E	-0.274154	0.049	-0.441266	0.01
	AHSG	0.420149	0.049	0.126552	0.05			IGF2BP1	-0.282821	0.049	-0.158956	0.049
	NRP1	0.419685	0.049	0.273675	0.049			TACC3	-0.283051	0.049	-0.159902	0.049
	NTM	0.419117	0.049	0.283261	0.05			CKAP2	-0.283475	0.049	-0.265243	0.049
	GRB2	0.418324	0.049	0.212012	0.049			H2AFY2	-0.285776	0.049	-0.191996	0.049
	MIS12	0.417641	0.05	0.110703	0.05			KIAA1524	-0.285976	0.049	-0.165039	0.049
	NT5C2	0.41608	0.049	0.124295	0.05			FDPS	-0.293191	0.049	-0.181775	0.049
	RAB14	0.414004	0.049	0.444696	0.049			BAG2	-0.294654	0.049	-0.263323	0.049
	PMM2	0.412922	0.049	0.0899612	0.05			CBX8	-0.295649	0.049	-0.203495	0.049
	SEL1L3	0.410706	0.049	0.35386	0.049			SCAMP3	-0.306644	0.049	-0.205408	0.049
	NUDCD2	0.40971	0.049	-0.0582426	0.05			ATP5G1	-0.319531	0.049	0.575648	0.01
	RBL1	0.408201	0.05	0.199391	0.05			LEMD2	-0.319544	0.049	-0.288184	0.049
	ANKRD40	0.407457	0.049	0.164111	0.05			TNS3	-0.321902	0.049	-0.19854	0.049
	AAGAB	0.407304	0.049	0.148137	0.05			MB21D1	-0.325511	0.049	-0.332762	0.049
	RAC2	0.407248	0.049	0.225865	0.05			FABP3	-0.325608	0.049	-0.33412	0.01
	PPP3R1	0.406486	0.049	0.116696	0.05			UL100	-0.330259	0.049	-0.357754	0.049
	RHEBL1	0.405795	0.05	0.188146	0.05			EFHD1	-0.330456	0.049	-0.261505	0.049
	SNRPE	0.405663	0.049	-0.0542193	0.05			ORFL251W	-0.330525	0.049	-0.342779	0.049
	GARS	0.403505	0.049	0.2935	0.01			TMEM173	-0.33458	0.049	-0.214758	0.049
	AP1AR	0.401478	0.049	-0.248257	0.05			PCNT	-0.339466	0.049	-0.206821	0.049
	FAM82A1	0.401114	0.049	0.029323	0.05			SLC12A6	-0.341775	0.049	-0.171403	0.049
	KIAA0513	0.400509	0.049	0.332551	0.049			CD55	-0.351593	0.049	-0.254132	0.049
	TMEM38B	0.400195	0.049	-0.268888	0.049			SCD	-0.358715	0.049	0.492881	0.049
	PHLDA3	0.399933	0.05	0.689776	0.049			CRIP2	-0.360403	0.049	-0.281234	0.049
	MRPS10	0.398935	0.049	0.049702	0.05			PTK7	-0.365914	0.049	-0.180117	0.049
	DMTF1	0.398148	0.05	0.509234	0.049			RCN2	-0.366114	0.049	-0.22554	0.049
	MED30	0.397624	0.049	-0.0636144	0.05			SMAP	-0.367021	0.049	-0.21835	0.049
	SPHK2	0.397172	0.05	0.157582	0.05			RABGAP1L	-0.367467	0.049	-0.24566	0.049
	PEX7	0.396383	0.05	-0.255858	0.05			UL148	-0.368219	0.049	-0.316401	0.049
	SUMF1	0.395451	0.049	0.326628	0.049			SYPL2	-0.370777	0.049	-0.321716	0.049
	MARCH5	0.394493	0.049	0.376852	0.049			APOBEC3C	-0.371476	0.049	-0.264963	0.049
	ELOVL5	0.394417	0.049	0.36125	0.049			GABARAPL2	-0.373401	0.049	-0.266968	0.049
	GOLGA4	0.393706	0.049	0.254443	0.049			CRYAB	-0.383342	0.049	-0.215562	0.049
	YTHDF1	0.393289	0.049	0.159676	0.05			KCTD6	-0.384333	0.049	-0.284094	0.049
	IFRD1	0.392493	0.049	0.31678	0.049			AFF3	-0.384998	0.049	0.295195	0.049
	TUT1	0.391732	0.049	-0.0552669	0.05			RNASET2	-0.390279	0.049	-0.173169	0.049
	DDIT3	0.391482	0.05	0.386582	0.05			ORFL82W	-0.395143	0.049	-0.334497	0.049
	HMGN4	0.391098	0.049	0.0528696	0.05			UL111A	-0.396288	0.049	-0.385286	0.049
	PPP1R2	0.390623	0.049	0.180392	0.05			TRIM4	-0.398394	0.049	-0.21913	0.049
	ARL8B	0.388992	0.049	0.236928	0.049			HIST1H1B	-0.398624	0.049	-0.288284	0.049
	PDZRN3	0.388513	0.05	0.341034	0.05			SPAG5	-0.400491	0.049	-0.233599	0.049
	FAM107B	0.38678	0.049	0.386184	0.049			REEP6	-0.406967	0.049	-0.434536	0.049
	ZNF593	0.385431	0.05	0.141436	0.05			ORFL87W	-0.413815	0.049	-0.369537	0.01
	GOLGA7	0.384188	0.049	0.140694	0.05			OBSL1	-0.416645	0.049	-0.251073	0.049
	C9orf93	0.383046	0.05	0.194986	0.05			MFN1	-0.430898	0.049	-0.21653	0.049
	TMEM161A	0.382776	0.049	0.0361283	0.05			HTRA3	-0.440945	0.049	-0.28925	0.049
	CLASP2	0.381601	0.049	0.344912	0.049			MRPS16	-0.446546	0.049	-0.30057	0.049
	DHFR	0.381487	0.049	0.127747	0.05			FAM101B	-0.452072	0.049	-0.225607	0.049
	PRDX3	0.380251	0.049	0.125373	0.05			HABP2	-0.455322	0.049	-0.496404	0.049
	NEDD4L	0.380245	0.05	0.475252	0.049			B2M	-0.466587	0.049	0.31334	0.049
	CARS	0.379946	0.049	0.223081	0.049			ETNK2	-0.471517	0.049	-0.582754	0.049
	ATF6B	0.379617	0.05	0.629599	0.049			E4F1	-0.476755	0.049	-0.249969	0.049
	FAM174B	0.379477	0.05	0.379833	0.05			SNRPD1	-0.482464	0.049	0.248572	0.049
	TXNL4B	0.379204	0.05	0.458877	0.049			TCEAL3	-0.483148	0.049	-0.196244	0.049
	PSMB9	0.378509	0.049	-0.0803388	0.05			ORFL294W	-0.484568	0.049	-0.437527	0.049
	IDI1	0.378353	0.049	-0.0649296	0.05			PPAP2B	-0.492066	0.049	-0.212688	0.049
	FAM204A	0.376425	0.049	-0.283828	0.049			CTSZ	-0.493197	0.049	-0.419841	0.01
	TXLNA	0.374778	0.049	0.358053	0.049			ACTN1	-0.502586	0.049	-0.436673	0.049
	ARG2	0.373058	0.049	0.168165	0.05			UL145	-0.556272	0.049	-0.276884	0.049
	AMPD3	0.372128	0.049	0.401196	0.01			SULF2	-0.566057	0.049	-0.418041	0.049
	QDPR	0.372125	0.049	0.201591	0.05			SLC39A11	-0.576041	0.049	-0.642656	0.049
	UL51	0.372014	0.049	0.290319	0.049			C17orf89	-0.585434	0.049	-0.628448	0.049
	TMEM222	0.369738	0.05	0.307332	0.05			TNC	-0.59793	0.049	-0.492403	0.049
	USP24	0.369735	0.049	0.260062	0.049			GCA	-0.631575	0.049	-0.397679	0.049
	PBX2	0.369371	0.049	-0.0520666	0.05			APOH	-0.664786	0.049	-0.271317	0.049
	TF	0.36891	0.049	0.119873	0.05			AGA	-0.66581	0.049	0.894482	0.0005
	ALMS1	0.368896	0.049	0.199671	0.05			SHROOM1	-0.69377	0.049	-0.863826	0.049
	THOC3	0.368243	0.049	0.145634	0.05			HIST2H2AB	-0.719041	0.049	-0.2846	0.049
	RBP4	0.367413	0.05	0.00559909	0.05			PRELID1	-0.800057	0.01	-0.656061	0.0005
	GRSF1	0.367412	0.049	0.244715	0.05			CBFB	-0.822969	0.01	-0.407689	0.049
	AGGF1	0.364938	0.05	0.361699	0.05			C10orf54	-0.982259	0.01	-0.284196	0.049
	MT1F	0.364748	0.049	0.49199	0.049			UL41A	-1.08536	0.01	-0.366009	0.049
	HMGA2	0.363896	0.049	0.054268	0.05			TRAM1	-1.13085	0.01	-0.900869	0.0005
	ZCCHC10	0.363447	0.05	0.210064	0.05			CDT1	-1.1785	0.049	-1.23078	0.01
	PHOX2B	0.363142	0.049	0.0401294	0.05			CLIP3	-1.31398	0.0005	-0.967468	0.0005
	STAM	0.361291	0.049	0.193008	0.05			SSR3	-1.61447	0.0005	-0.982616	0.0005
	RBMXL1	0.361168	0.049	0.196487	0.05
	RBM18	0.36036	0.05	0.236099	0.05
	NEDD1	0.360312	0.049	0.11648	0.05
	C6orf203	0.359627	0.049	-0.131308	0.05
	USP14	0.354997	0.049	0.369885	0.01
	SDC4	0.354533	0.049	0.433789	0.049
	WASF3	0.354237	0.05	0.474645	0.05
	RAD23B	0.354127	0.049	0.0831264	0.05
	ADCY9	0.354109	0.049	0.165883	0.05
	PSEN1	0.35334	0.05	-0.0168607	0.05
	MPP5	0.353091	0.049	0.219016	0.049
	UL56	0.352817	0.049	0.289544	0.01
	ERGIC3	0.351724	0.049	0.0715543	0.05
	TNFRSF10D	0.351714	0.049	0.46235	0.049
	FIS1	0.350656	0.049	0.389037	0.049
	SDCBP	0.34958	0.049	0.306369	0.049
	UBE2Q1	0.349132	0.049	0.166732	0.05
	TREX1	0.348842	0.05	0.444572	0.05
	CXCL11	0.348411	0.05	0.764163	0.01
	PLEKHB2	0.348014	0.05	0.371602	0.049
	ENTPD6	0.347502	0.049	0.499797	0.049
	API5	0.347274	0.049	0.374869	0.049
	STX3	0.347177	0.049	0.171261	0.05
	SLC7A2	0.345896	0.05	0.35806	0.05
	CBLB	0.345485	0.049	0.257054	0.05
	UL139	0.344887	0.049	-0.208682	0.05
	MGAT5	0.344451	0.049	0.280703	0.049
	USP51	0.344072	0.049	0.179643	0.05
	CRTC3	0.344066	0.05	0.176963	0.05
	C1QTNF5	0.343359	0.05	-0.124131	0.05
	MFN2	0.343192	0.049	0.401694	0.01
	COL13A1	0.342998	0.05	-0.109606	0.05
	NEFM	0.342808	0.049	0.0887489	0.05
	C21orf70	0.341671	0.049	0.0101868	0.05
	ING1	0.341035	0.049	0.00440562	0.05
	TXNIP	0.340062	0.049	0.162412	0.05
	RDBP	0.339974	0.049	0.105317	0.05
	RFXAP	0.339495	0.05	-0.598699	0.049
	ANKRD54	0.339449	0.049	-0.00389709	0.05
	P4HTM	0.339332	0.05	0.286809	0.049
	TGOLN2	0.338873	0.049	0.0874409	0.05
	DRG1	0.338663	0.049	0.0115886	0.05
	APBA1	0.338629	0.049	0.148966	0.05
	RASSF1	0.338216	0.049	0.449071	0.049
	LRP11	0.338177	0.05	0.198238	0.05
	SPTB	0.337948	0.049	0.11646	0.05
	KPNA5	0.33737	0.049	0.176726	0.05
	NCALD	0.33724	0.05	0.145384	0.05
	FNBP1L	0.33702	0.049	0.0225789	0.05
	STAU1	0.336991	0.049	0.0861269	0.05
	SUV420H1	0.336835	0.05	0.217281	0.05
	TSPYL2	0.336673	0.05	0.215057	0.05
	ACTBL2	0.336502	0.05	-0.446392	0.049
	COL1A1	0.336136	0.049	0.289174	0.049
	PLEKHO1	0.335747	0.05	0.332655	0.05
	A2M	0.334602	0.049	0.108636	0.05
	CAMLG	0.333827	0.05	0.20813	0.05
	DCAF16	0.333092	0.05	0.463178	0.05
	TGFBR3	0.332513	0.049	0.384079	0.049
	NUCB1	0.332362	0.049	0.164178	0.049
	TTL	0.332225	0.05	0.0751251	0.05
	HMGXB4	0.331958	0.05	0.424891	0.05
	PHLDA2	0.331163	0.05	0.222927	0.05
	PRKAG2	0.330872	0.049	0.1648	0.05
	GAL	0.330286	0.05	0.247992	0.05
	NCOA3	0.330264	0.049	0.279376	0.049
	EMSY	0.330106	0.049	-0.0122869	0.05
	HBP1	0.328537	0.05	0.313648	0.05
	GNG12	0.328437	0.049	0.172944	0.05
	UL89	0.327925	0.049	0.175263	0.05
	MMP1	0.327865	0.049	0.478373	0.049
	DTD1	0.327456	0.049	-0.0481184	0.05
	MSL1	0.327243	0.05	0.054664	0.05
	APBA3	0.326896	0.05	0.119871	0.05
	IGFBP5	0.326738	0.049	0.341112	0.049
	RYBP	0.326587	0.05	-0.193751	0.05
	POLE4	0.32556	0.05	0.320694	0.049
	TSN	0.324783	0.049	0.222956	0.049
	ARHGAP19	0.324386	0.05	0.171056	0.05
	MTFR1	0.324238	0.05	0.27153	0.049
	EIF2AK3	0.323702	0.05	0.262963	0.049
	HMGB3	0.323602	0.049	0.142335	0.05
	LRP8	0.323562	0.05	0.252772	0.05
	TLE1	0.322427	0.049	0.0250689	0.05
	MCM8	0.322399	0.05	0.0699839	0.05
	TCHP	0.322134	0.05	-0.00907805	0.05
	ATP6V1C1	0.319654	0.049	0.272545	0.049
	ADAM15	0.318473	0.05	0.17799	0.05
	CCBL1	0.318417	0.05	-0.119984	0.05
	NSUN2	0.318149	0.049	0.233566	0.049
	SUN2	0.318122	0.049	0.336487	0.049
	PALB2	0.317853	0.05	-0.0622819	0.05
	SPRED1	0.317688	0.05	0.290748	0.05
	ORFL147C	0.316719	0.049	0.331814	0.01
	SRPK1	0.316527	0.049	0.200251	0.05
	FXC1	0.315989	0.05	0.116776	0.05
	GIDRP88	0.314865	0.049	0.215428	0.05
	THBS1	0.314778	0.049	0.348624	0.049
	NLRP10	0.314677	0.05	-0.246781	0.05
	FOSL2	0.314356	0.049	-0.00156704	0.05
	PDCD1LG2	0.314203	0.05	0.611989	0.049
	MGEA5	0.313337	0.049	0.286501	0.049
	TSPYL1	0.312924	0.049	0.185536	0.05
	GOLGA2	0.312785	0.049	0.283677	0.049
	ARFRP1	0.312628	0.05	0.0456197	0.05
	RPL36AL	0.312581	0.05	0.227623	0.05
	TCF12	0.312527	0.05	0.716061	0.049
	TRIM16	0.311229	0.049	-0.138576	0.05
	PPP4R1	0.311126	0.049	0.330207	0.049
	WDFY2	0.310654	0.05	0.196438	0.05
	CHORDC1	0.310616	0.049	0.0695631	0.05
	UL55	0.310209	0.049	0.234366	0.049
	PPP6R1	0.309788	0.049	-0.060606	0.05
	GLCE	0.308955	0.049	0.142853	0.05
	BICD2	0.308754	0.049	0.303326	0.049
	CIRBP	0.308393	0.049	0.228318	0.049
	RNF5	0.307838	0.05	0.145283	0.05
	ERI1	0.306528	0.049	0.246463	0.049
	C4orf48	0.306318	0.05	0.370957	0.05
	METTL11A	0.305565	0.049	0.119518	0.05
	ATF6	0.30511	0.05	0.277474	0.05
	F2R	0.304448	0.05	-0.4147	0.049
	TMED10	0.304054	0.049	0.0720275	0.05
	NAMPT	0.304053	0.049	0.0816044	0.05
	AXL	0.303853	0.05	0.356243	0.049
	DNAJA4	0.302374	0.05	-0.0205466	0.05
	SNIP1	0.302373	0.05	0.204331	0.05
	C4A	0.302146	0.05	0.0755529	0.05
	PPP3CB	0.301882	0.05	0.185239	0.05
	RBFOX2	0.301389	0.049	0.0539061	0.05
	SLCO2A1	0.301077	0.05	0.343855	0.05
	CCDC90B	0.300867	0.049	0.195864	0.05
	CLSTN1	0.299843	0.049	0.365801	0.049
	GPR126	0.2997	0.05	0.136974	0.05
	NACC1	0.299517	0.05	-0.071077	0.05
	FAM162A	0.299195	0.049	-0.0397331	0.05
	KITLG	0.299186	0.05	0.325707	0.05
	LBH	0.298788	0.05	0.236713	0.05
	RAB7A	0.298777	0.049	0.315731	0.049
	KCTD3	0.298651	0.05	0.361101	0.049
	CIR1	0.298523	0.05	0.120049	0.05
	C16orf88	0.298336	0.049	-0.0469442	0.05
	TMEM194A	0.2974	0.049	-0.0266826	0.05
	TMEM109	0.29724	0.049	0.0590888	0.05
	C17orf37	0.296962	0.05	0.337419	0.049
	IRF7	0.296199	0.05	0.412044	0.049
	NCS1	0.295675	0.05	0.340513	0.049
	C4orf27	0.295488	0.05	0.0625398	0.05
	ATP6V1G1	0.294846	0.049	-0.00469533	0.05
	WRB	0.294354	0.05	0.170653	0.05
	USP3	0.293664	0.05	0.365087	0.049
	KATNB1	0.293266	0.049	0.0463844	0.05
	SLC38A2	0.293158	0.049	0.236136	0.049
	ITGAV	0.292903	0.049	0.14396	0.05
	PREX1	0.29255	0.049	0.177275	0.05
	PCYT1A	0.292305	0.049	0.328743	0.049
	PPIP5K1	0.292103	0.05	0.271676	0.05
	OSBPL1A	0.291979	0.05	0.167822	0.05
	FBXO21	0.291061	0.05	0.365633	0.049
	UL82	0.290981	0.049	0.206469	0.049
	PNO1	0.290609	0.05	0.296206	0.05
	COL1A2	0.29029	0.049	0.221918	0.049
	FBXW7	0.290058	0.05	0.148871	0.05
	CPNE3	0.289257	0.049	-0.0289454	0.05
	BCAT1	0.289049	0.049	0.159671	0.05
	ASNS	0.288947	0.049	0.185344	0.05
	STK38	0.288546	0.049	0.10649	0.05
	PROSC	0.288495	0.049	0.214126	0.049
	GJA1	0.288443	0.05	0.127775	0.05
	BMS1	0.287437	0.049	0.195221	0.049
	PTK2B	0.286648	0.05	-0.00267169	0.05
	BPGM	0.286341	0.05	0.106216	0.05
	DGCR6	0.286026	0.05	0.305503	0.05
	SGK196	0.285998	0.05	0.145607	0.05
	NDRG4	0.285796	0.05	0.259468	0.05
	MICALL1	0.285634	0.05	0.0428978	0.05
	DDX42	0.285624	0.049	0.185145	0.049
	SMPD1	0.285524	0.05	0.499171	0.049
	NAA25	0.285417	0.049	0.152166	0.05
	TNIK	0.285344	0.05	0.199909	0.05
	COMMD1	0.285297	0.05	0.0602175	0.05
	DNAJB4	0.285223	0.049	0.0441534	0.05
	PPP1R14B	0.283696	0.05	0.0962662	0.05
	TCEAL1	0.283572	0.05	0.0438206	0.05
	GAA	0.283425	0.049	-0.103658	0.05
	SELS	0.28317	0.05	-0.0269226	0.05
	DDHD2	0.282904	0.05	0.0482422	0.05
	CYB561	0.282036	0.05	0.25672	0.05
	C3orf1	0.281773	0.049	0.186831	0.05
	ELL2	0.281744	0.05	0.138594	0.05
	C9orf142	0.281248	0.05	-0.0426533	0.05
	MRPS23	0.281187	0.05	0.0270221	0.05
	USP27X	0.281111	0.05	0.21677	0.05
	STIM1	0.281044	0.049	0.150248	0.05
	PZP	0.280804	0.05	0.330944	0.05
	SPIRE1	0.280494	0.05	0.197084	0.05
	ADRM1	0.280463	0.049	-0.00986232	0.05
	PFKFB3	0.279903	0.05	0.214128	0.05
	MRPS17	0.279824	0.05	0.112627	0.05
	ATP5J2	0.27935	0.05	0.0759598	0.05
	PDDC1	0.279139	0.05	0.275712	0.05
	UBE2Z	0.278889	0.049	0.235615	0.049
	CYBRD1	0.278784	0.05	-0.0971148	0.05
	B2R5P6	0.27874	0.049	0.102849	0.05
	TTN	0.277972	0.05	-0.110354	0.05
	FAHD1	0.277893	0.05	0.10294	0.05
	STC1	0.277828	0.05	0.185504	0.05
	TBC1D22A	0.277822	0.05	0.259156	0.05
	AKR1B10	0.277788	0.05	-0.244823	0.05
	CUEDC1	0.277719	0.05	0.200314	0.05
	SRXN1	0.277624	0.05	0.167353	0.05
	TSC1	0.277455	0.049	0.0258181	0.05
	MBD1	0.27722	0.05	0.240016	0.049
	TMEM159	0.276686	0.05	0.230139	0.05
	TMEM30A	0.276485	0.05	0.15874	0.05
	CREB3L2	0.276477	0.05	0.280862	0.05
	TNRC6A	0.276248	0.05	0.326173	0.049
	SNX12	0.275913	0.049	0.30617	0.049
	PSMA3	0.275641	0.049	-0.0219022	0.05
	LANCL1	0.275177	0.049	0.0729072	0.05
	HSPB2	0.275164	0.05	0.130156	0.05
	ANP32B	0.275064	0.05	0.277836	0.049
	KLHL12	0.275012	0.05	0.226326	0.05
	LRRC8E	0.274823	0.05	0.048786	0.05
	CDC26	0.274717	0.05	0.0281183	0.05
	PLA2G4B	0.274124	0.05	0.0116364	0.05
	ZFP36	0.274109	0.05	0.442251	0.05
	TP53RK	0.273633	0.05	-0.107762	0.05
	SECISBP2L	0.27356	0.05	0.277683	0.049
	FOXP1	0.272997	0.05	0.239215	0.05
	SLC39A14	0.272785	0.05	0.244953	0.049
	OLFML2A	0.271712	0.05	-0.109258	0.05
	ARPC4	0.271365	0.049	0.0469949	0.05
	FKBP1A	0.27121	0.05	0.105779	0.05
	UBL3	0.271077	0.05	0.502508	0.049
	THBS4	0.270767	0.05	0.204486	0.05
	METAP1	0.270743	0.049	0.247512	0.049
	NAP1L5	0.270694	0.05	-0.0546295	0.05
	SPG21	0.270567	0.05	0.441498	0.049
	MRPS33	0.270284	0.05	0.0365751	0.05
	TTC19	0.270202	0.05	0.208581	0.05
	SMN1	0.269517	0.05	-0.0403621	0.05
	KIF21A	0.269359	0.05	0.187814	0.05
	GC	0.269257	0.05	-0.239589	0.049
	ZNF281	0.269012	0.05	0.234477	0.049
	SWAP70	0.268829	0.049	0.208923	0.049
	CXCL14	0.268537	0.05	0.389999	0.049
	PEA15	0.268519	0.05	0.146051	0.05
	ORC4	0.268305	0.05	0.167705	0.05
	DLG1	0.268183	0.049	0.131309	0.05
	ASCC1	0.267839	0.05	-0.00484647	0.05
	LOXL2	0.267762	0.05	0.0580656	0.05
	DUSP22	0.267661	0.05	0.380812	0.05
	OXSM	0.266959	0.05	0.0561201	0.05
	DCBLD1	0.26669	0.05	0.418978	0.049
	ODR4	0.266513	0.05	0.00974608	0.05
	BCKDHA	0.266409	0.05	0.031016	0.05
	OCC1	0.265709	0.05	0.00700084	0.05
	SREK1IP1	0.265629	0.05	-0.0875143	0.05
	PGRMC2	0.265466	0.05	0.0492661	0.05
	OTUD3	0.265298	0.05	0.194292	0.05
	MTHFD2	0.265192	0.049	0.265566	0.01
	GPR107	0.265119	0.05	0.0527878	0.05
	IFT43	0.264242	0.05	0.0506834	0.05
	ADARB1	0.264009	0.05	0.0765898	0.05
	ERICH1	0.263921	0.05	-0.0603588	0.05
	THOC7	0.263863	0.05	-0.219142	0.05
	SLC12A2	0.263465	0.05	0.210148	0.05
	RPL36A	0.263403	0.049	0.0270604	0.05
	ATAD1	0.263385	0.049	0.161901	0.05
	SPATA2	0.263304	0.05	0.028052	0.05
	TMEM192	0.263193	0.05	-0.0928998	0.05
	FEN1	0.262964	0.049	0.266394	0.049
	MLLT11	0.262794	0.05	0.262154	0.05
	UBE2D3	0.26279	0.05	0.159107	0.05
	LIN54	0.2626	0.05	-0.00388307	0.05
	CCDC109A	0.262558	0.05	0.166414	0.05
	ATF4	0.262071	0.05	0.0838074	0.05
	UL146	0.261802	0.05	0.478125	0.01
	ANKRD11	0.261215	0.05	0.53206	0.049
	FAM117B	0.260857	0.05	0.12596	0.05
	ITPRIPL2	0.260852	0.05	0.0779689	0.05
	C15orf57	0.260725	0.05	0.26218	0.05
	AGPAT4	0.260703	0.05	-0.0268188	0.05
	CTSO	0.260699	0.05	0.13821	0.05
	TPT1	0.260687	0.049	0.03239	0.05
	ASL	0.260637	0.05	0.159672	0.05
	CTAGE5	0.260369	0.05	0.0485416	0.05
	NPC2	0.259591	0.05	-0.0122086	0.05
	DCAF11	0.259483	0.05	0.235067	0.05
	HGFAC	0.259382	0.05	0.076021	0.05
	C19orf52	0.259293	0.05	0.110417	0.05
	MBOAT7	0.259178	0.049	-0.0322309	0.05
	GOLGA3	0.258796	0.049	0.189842	0.05
	KIF3C	0.258457	0.05	0.153467	0.05
	C20orf43	0.258141	0.05	0.196842	0.05
	MLXIP	0.258049	0.05	0.0854509	0.05
	C12orf29	0.257743	0.05	0.278517	0.049
	OTUD4	0.257559	0.05	0.0557434	0.05
	SAR1A	0.257287	0.049	0.193977	0.049
	EGFEM1P	0.257202	0.05	0.0687348	0.05
	WWC3	0.256887	0.05	0.195082	0.05
	RPL12	0.256693	0.049	0.0528587	0.05
	MMP2	0.256572	0.05	0.122559	0.05
	CKS1B	0.256217	0.05	0.43991	0.049
	CDC73	0.256155	0.049	-0.00428822	0.05
	ATP6V0A2	0.25603	0.05	-0.00196185	0.05
	FAM172A	0.255695	0.05	0.130254	0.05
	APOA4	0.255659	0.05	-0.172315	0.05
	ANKRD26	0.255557	0.05	-0.021051	0.05
	PARP1	0.255513	0.049	0.271076	0.01
	SLC1A4	0.255274	0.05	0.237711	0.05
	FRMD6	0.255199	0.05	0.0256703	0.05
	BTRC	0.254657	0.05	0.358102	0.05
	WIPF2	0.254626	0.05	0.228223	0.05
	ARGLU1	0.254287	0.05	0.00452872	0.05
	DNAJC9	0.254285	0.05	0.171549	0.05
	CHP	0.254166	0.05	0.0946881	0.05
	STK17A	0.254013	0.05	0.289762	0.05
	UBR3	0.253812	0.05	0.0919348	0.05
	ALG3	0.253718	0.05	-0.163474	0.05
	ANTXR2	0.253668	0.05	0.0469422	0.05
	ARPC5	0.253549	0.049	0.0732956	0.05
	C10orf35	0.253462	0.05	0.237525	0.05
	SEC11A	0.253411	0.05	0.0176687	0.05
	WWP2	0.25314	0.05	0.0514788	0.05
	GK	0.251941	0.05	0.185895	0.05
	COLEC12	0.251709	0.05	-0.0114443	0.05
	UBE2K	0.251097	0.049	0.260612	0.049
	GUF1	0.25097	0.05	0.182549	0.05
	LAMC2	0.250418	0.05	0.0501816	0.05
	TMEM22	0.250361	0.05	0.109718	0.05
	GYPC	0.25023	0.05	0.122112	0.05
	UL130	0.249827	0.05	0.0837919	0.05
	LDB1	0.249184	0.05	0.246354	0.05
	GNG10	0.248087	0.05	0.419669	0.049
	CCNDBP1	0.248068	0.05	0.339383	0.049
	TJAP1	0.24796	0.05	0.177892	0.05
	IRF2BP2	0.24786	0.05	0.235415	0.05
	TPPP2	0.247664	0.05	0.21137	0.05
	INO80B	0.247572	0.05	0.162784	0.05
	USP35	0.247332	0.05	0.206889	0.05
	PPT1	0.24732	0.05	0.0751127	0.05
	RANBP10	0.247197	0.05	0.0362567	0.05
	REPS1	0.246905	0.05	0.0389074	0.05
	ZNF655	0.246473	0.05	0.30689	0.05
	SLC7A1	0.246429	0.05	0.478443	0.01
	PSMD12	0.245891	0.049	0.0148137	0.05
	TPM1	0.245726	0.05	-0.317274	0.049
	RPL18A	0.245615	0.049	-0.0391902	0.05
	PRRG1	0.245245	0.05	0.222409	0.05
	LRRC8D	0.24522	0.05	0.0792626	0.05
	FNBP1	0.244278	0.05	0.179955	0.05
	VEZF1	0.244055	0.05	0.100567	0.05
	MAPK14	0.243888	0.05	0.0878561	0.05
	MAPK9	0.243691	0.05	0.0130879	0.05
	NGRN	0.243634	0.05	0.264911	0.05
	APMAP	0.243456	0.049	0.155663	0.05
	PSMD6	0.243442	0.05	0.0507613	0.05
	PRKAA2	0.243082	0.05	0.000256045	0.05
	NAT9	0.243066	0.05	0.138592	0.05
	LCP1	0.242708	0.049	0.150411	0.05
	KLHL11	0.242631	0.05	0.269117	0.049
	TNPO2	0.242516	0.05	0.027366	0.05
	RAB5B	0.242438	0.05	0.125093	0.05
	ATP13A3	0.242216	0.05	-0.0232732	0.05
	RHBDD2	0.241454	0.05	-0.168241	0.05
	SLC33A1	0.241297	0.05	-0.0922054	0.05
	CHD6	0.241271	0.05	-0.186795	0.05
	SBNO1	0.24123	0.05	0.281155	0.049
	CDH13	0.241121	0.05	0.229355	0.049
	COQ10B	0.240948	0.05	0.281663	0.05
	VLDLR	0.240871	0.05	0.522444	0.049
	IRS2	0.240544	0.05	0.233137	0.049
	DNAJB6	0.240441	0.05	0.200949	0.05
	WDR92	0.240429	0.05	0.0325108	0.05
	COX15	0.24039	0.05	-7.06788e-05	0.05
	SAR1B	0.240374	0.05	0.137493	0.05
	GABARAP	0.240112	0.05	-0.261536	0.049
	OSBPL2	0.2401	0.05	0.271007	0.049
	CLCN3	0.239755	0.05	0.320902	0.05
	SESN2	0.239727	0.05	0.136029	0.05
	RALBP1	0.239663	0.05	0.15492	0.05
	FAM118B	0.238813	0.05	0.0238293	0.05
	NUCB2	0.23848	0.05	-0.00818676	0.05
	STBD1	0.238423	0.05	0.0585782	0.05
	ADCY6	0.238332	0.05	-0.160502	0.05
	S100PBP	0.238289	0.05	0.158284	0.05
	RAB3GAP1	0.23819	0.049	0.0605913	0.05
	ZKSCAN1	0.237661	0.05	0.189535	0.05
	ECE1	0.237232	0.05	0.293656	0.049
	MSTO1	0.237143	0.05	-0.0783919	0.05
	TMEM175	0.236883	0.05	0.343534	0.05
	GLS	0.236797	0.05	0.25707	0.049
	TRUB2	0.236454	0.05	0.276089	0.05
	GFPT1	0.236348	0.049	0.213727	0.049
	SGTA	0.236309	0.049	0.0206616	0.05
	UXT	0.236002	0.05	0.0597011	0.05
	RBX1	0.235368	0.05	-0.318099	0.049
	ABL2	0.23501	0.05	0.23305	0.05
	EML1	0.234955	0.05	0.208482	0.05
	MAD2L1BP	0.234939	0.05	0.222054	0.05
	BCL2L13	0.234656	0.05	0.0340887	0.05
	LRP10	0.234643	0.05	0.15937	0.05
	GPD1L	0.234567	0.05	-0.0229906	0.05
	C11orf96	0.234138	0.05	0.223382	0.05
	ZCCHC17	0.233916	0.05	0.12817	0.05
	FBXW9	0.23373	0.05	0.162873	0.05
	SMU1	0.232739	0.049	-0.0494496	0.05
	ERLIN1	0.232714	0.05	0.0640466	0.05
	PTGS1	0.232683	0.05	0.0206183	0.05
	VAMP4	0.232449	0.05	0.064364	0.05
	KRTCAP2	0.232413	0.05	-0.140579	0.05
	CRCP	0.231989	0.05	0.189464	0.05
	ACOT8	0.231781	0.05	-0.128107	0.05
	MYO5B	0.231733	0.05	0.0749176	0.05
	PAIP2	0.231282	0.05	-0.119087	0.05
	ADI1	0.230921	0.05	0.162279	0.05
	RPUSD4	0.230884	0.05	0.421371	0.049
	MINA	0.230783	0.05	0.0794183	0.05
	MAPKAPK3	0.23012	0.05	-0.0562796	0.05
	KPNA1	0.230091	0.05	0.325837	0.049
	RASSF5	0.229978	0.05	0.0708771	0.05
	MAP2K1	0.229346	0.05	0.295372	0.049
	TXNRD2	0.229041	0.05	0.0130823	0.05
	HNRNPA0	0.229037	0.05	0.173014	0.05
	CLCN7	0.228847	0.05	0.0135271	0.05
	CDC42EP3	0.228788	0.05	0.282511	0.049
	DENND2A	0.22848	0.05	0.199334	0.05
	BLMH	0.228416	0.05	0.115498	0.05
	PGGT1B	0.227991	0.05	0.13552	0.05
	RPS21	0.227967	0.05	0.0466259	0.05
	LSMD1	0.227869	0.05	0.13272	0.05
	MXRA5	0.227694	0.05	0.277066	0.049
	LRRN4CL	0.227517	0.05	0.0197737	0.05
	UPP1	0.227191	0.05	0.0835062	0.05
	ADAL	0.227178	0.05	0.156569	0.05
	KIF3A	0.227027	0.05	0.0913189	0.05
	YIPF4	0.226729	0.05	0.0321808	0.05
	CFB	0.226653	0.05	0.42444	0.049
	AMFR	0.22623	0.05	0.173092	0.05
	TNK2	0.226103	0.05	0.120795	0.05
	NPEPPS	0.225112	0.049	0.199971	0.049
	TAX1BP1	0.225037	0.05	0.215247	0.049
	SNX7	0.224882	0.05	-0.00810823	0.05
	CHMP5	0.224586	0.049	0.148556	0.05
	MAFF	0.224571	0.05	0.166503	0.05
	TMED8	0.22449	0.05	0.239621	0.05
	PRRC2C	0.224349	0.049	0.0458883	0.05
	TSPAN3	0.224226	0.05	0.421364	0.049
	ULBP1	0.22408	0.05	0.212573	0.05
	PHKA1	0.223595	0.05	0.37726	0.05
	CORO2A	0.223095	0.05	0.177617	0.05
	GTPBP2	0.222998	0.05	0.286504	0.05
	KLC4	0.222879	0.05	0.0660577	0.05
	GSTCD	0.222744	0.05	0.27148	0.049
	ST6GAL1	0.222694	0.05	0.223168	0.049
	PDCD6	0.222693	0.05	0.287534	0.049
	ACP2	0.222692	0.05	0.0386538	0.05
	SEPT8	0.222548	0.05	0.202356	0.049
	TGFBR1	0.222341	0.05	0.393269	0.05
	FOXC2	0.222154	0.05	0.282696	0.05
	C20orf24	0.222129	0.05	0.00783196	0.05
	SEC61G	0.221951	0.05	0.36357	0.049
	AZI2	0.221684	0.05	0.213718	0.05
	DCUN1D1	0.22166	0.05	0.15172	0.05
	RCOR1	0.221642	0.05	-0.0374212	0.05
	COPR5	0.221207	0.05	-0.0442415	0.05
	PPP3CA	0.221187	0.05	0.146987	0.05
	QKI	0.220884	0.05	0.443154	0.049
	MGAT2	0.220574	0.05	0.134703	0.05
	MRPS18A	0.220345	0.05	0.14836	0.05
	RAC1	0.220273	0.05	0.264612	0.049
	ATP11C	0.220153	0.05	0.105535	0.05
	ITPKB	0.220011	0.05	0.231911	0.05
	C16orf48	0.219847	0.05	0.155831	0.05
	CBX4	0.21976	0.05	0.0702595	0.05
	AIFM2	0.219714	0.05	0.49571	0.01
	C14orf101	0.219496	0.05	0.0987009	0.05
	CYTH1	0.219448	0.05	-0.149039	0.05
	UL22A	0.219352	0.05	0.115128	0.05
	ALDH6A1	0.219281	0.05	0.144444	0.05
	UL99	0.219249	0.05	0.0980663	0.05
	PIK3C3	0.218816	0.05	0.0344928	0.05
	SLC38A1	0.21863	0.05	0.21478	0.05
	LSM14A	0.21859	0.05	0.0408352	0.05
	RG9MTD2	0.21857	0.05	0.144987	0.05
	MARCH7	0.218454	0.05	0.27164	0.05
	RAB35	0.21769	0.05	-0.028936	0.05
	PTPRJ	0.217657	0.05	0.188479	0.05
	ARPC5L	0.216877	0.05	0.0352856	0.05
	SLAIN2	0.216672	0.05	0.117228	0.05
	MIB2	0.216596	0.05	0.0475572	0.05
	FOS	0.216586	0.05	0.194426	0.05
	ARF4	0.216482	0.05	0.410377	0.049
	C1S	0.216463	0.05	0.430329	0.049
	RUFY1	0.216267	0.05	0.208703	0.049
	ITGA1	0.216262	0.05	0.0959135	0.05
	CHAC2	0.215776	0.05	0.0197723	0.05
	DIAPH1	0.215375	0.049	0.132788	0.049
	PLS3	0.215162	0.049	0.167799	0.049
	PM20D2	0.214923	0.05	-0.0151051	0.05
	LRRC47	0.214872	0.05	0.16755	0.05
	CSNK1A1	0.214828	0.05	0.101497	0.05
	MST4	0.214313	0.05	0.0204987	0.05
	SEPT10	0.213716	0.05	0.339581	0.049
	SYT11	0.213421	0.05	-0.0111722	0.05
	B4GALT1	0.213362	0.05	0.156696	0.05
	MFSD6	0.212925	0.05	-0.216759	0.05
	RABL5	0.212836	0.05	0.0193882	0.05
	UBQLN2	0.212809	0.05	-0.0303161	0.05
	NOC3L	0.212723	0.05	0.102023	0.05
	UBE2J2	0.211837	0.05	-0.145374	0.05
	SMARCE1	0.211733	0.05	-0.0493135	0.05
	COQ5	0.21137	0.05	0.261392	0.05
	PRKCE	0.211128	0.05	0.238829	0.05
	PPIF	0.210889	0.05	0.187514	0.05
	AKAP1	0.210802	0.05	0.177814	0.05
	TMSL3	0.21077	0.05	0.157158	0.05
	LPXN	0.210738	0.05	0.198751	0.05
	TIMM8B	0.210714	0.05	-0.101726	0.05
	DAD1	0.21067	0.05	-0.140814	0.05
	C8orf33	0.210644	0.05	0.311562	0.049
	C6orf72	0.210374	0.05	0.305945	0.05
	CCDC50	0.210159	0.05	-0.0857046	0.05
	USP7	0.209896	0.049	0.1596	0.049
	DDX3Y	0.20989	0.05	0.0455833	0.05
	KIAA1468	0.209834	0.05	0.216178	0.049
	CCNB1	0.209822	0.05	0.0291456	0.05
	WASH6P	0.209762	0.05	0.214353	0.05
	EMG1	0.209625	0.05	0.120989	0.05
	SECISBP2	0.209512	0.05	0.0622813	0.05
	CDC42EP4	0.209186	0.05	0.0161485	0.05
	ANKFY1	0.208956	0.05	0.203019	0.049
	VPS28	0.208778	0.05	-0.100522	0.05
	RPP14	0.208758	0.05	0.0303847	0.05
	OR10G3	0.208747	0.05	1.35033	0.0005
	OTUD7B	0.20874	0.05	0.0885935	0.05
	MPZL1	0.208272	0.05	0.290583	0.049
	FOXK2	0.207827	0.05	0.188309	0.05
	COX19	0.207644	0.05	0.274499	0.049
	NLN	0.207443	0.05	-0.0776961	0.05
	ULK1	0.207233	0.05	0.209247	0.05
	HS2ST1	0.207222	0.05	-0.0440231	0.05
	SMCR8	0.206915	0.05	0.198443	0.05
	RAB2B	0.206672	0.05	-0.123661	0.05
	SUPT4H1	0.206654	0.05	0.228163	0.05
	EFHA1	0.206448	0.05	0.135284	0.05
	ERMP1	0.206444	0.05	-0.0758802	0.05
	PP1030	0.206411	0.05	0.360305	0.05
	LPCAT3	0.206405	0.05	-0.0701651	0.05
	SRPRB	0.206297	0.05	0.062565	0.05
	DHRS13	0.206094	0.05	0.0485652	0.05
	SRGAP2	0.206042	0.05	0.120095	0.05
	SEPT6	0.205922	0.05	0.192318	0.05
	ARHGEF7	0.20577	0.05	0.0611002	0.05
	DTNB	0.205574	0.05	-0.140298	0.05
	C14orf102	0.205437	0.05	0.140065	0.05
	TFPI	0.205261	0.05	0.0806958	0.05
	MET	0.204911	0.05	0.133976	0.05
	FKBP14	0.204852	0.05	-0.0325124	0.05
	CARKD	0.204713	0.05	0.131892	0.05
	LARP4B	0.204698	0.05	0.243083	0.049
	MRPL42	0.204417	0.05	-0.0241649	0.05
	UBE4B	0.204318	0.05	0.270214	0.049
	TLE3	0.204275	0.05	0.0788869	0.05
	CPA4	0.204143	0.05	0.222619	0.05
	GCSH	0.204064	0.05	-0.0115958	0.05
	NXT1	0.20405	0.05	0.0470955	0.05
	BRMS1	0.204046	0.05	-0.0385572	0.05
	WDTC1	0.204029	0.05	0.0693487	0.05
	AKR1A1	0.204008	0.05	0.0141236	0.05
	ITPR3	0.203849	0.05	0.282995	0.049
	TMLHE	0.203676	0.05	0.137828	0.05
	LSM14B	0.203589	0.05	0.0802431	0.05
	PPP2R5A	0.203577	0.05	0.114162	0.05
	MEF2BNB	0.203287	0.05	0.174527	0.05
	CACHD1	0.202618	0.05	0.252528	0.05
	CDC25A	0.202177	0.05	0.509865	0.049
	CAST	0.201973	0.049	0.141149	0.049
	BZW2	0.201848	0.05	0.168688	0.049
	TXNL4A	0.201569	0.05	-0.0367026	0.05
	SLC25A5	0.201423	0.049	-0.0262776	0.05
	GNB2L1	0.201277	0.049	0.0261309	0.05
	STAG1	0.201275	0.05	-0.0338229	0.05
	UBR1	0.201058	0.05	0.118965	0.05
	ETF1	0.201057	0.049	0.117144	0.049
	PDE7A	0.200944	0.05	0.0988598	0.05
	TADA3	0.200832	0.05	0.0369824	0.05
	RCN3	0.200762	0.05	0.187985	0.05
	NARFL	0.200688	0.05	0.122199	0.05
	WDR85	0.200665	0.05	0.0801211	0.05
	ZNF787	0.20059	0.05	-0.0403389	0.05
	RSL1D1	0.200401	0.05	0.0352627	0.05
	NSMCE4A	0.20014	0.05	1.15729	0.0005
	PIH1D1	0.200099	0.05	0.0737441	0.05
	MYO19	0.199946	0.05	0.2616	0.049
	SNW1	0.199687	0.05	-0.0168041	0.05
	MRPL40	0.199498	0.05	0.00645529	0.05
	NAA35	0.199372	0.05	0.197026	0.05
	SRPK2	0.198999	0.05	0.0821395	0.05
	SGK223	0.198945	0.05	-0.0107299	0.05
	CWC25	0.198681	0.05	0.120259	0.05
	METTL16	0.198557	0.05	0.046154	0.05
	NPM3	0.198547	0.05	0.271	0.05
	PSAP	0.198305	0.05	0.319892	0.049
	YWHAB	0.198251	0.05	0.111259	0.05
	SRM	0.197976	0.05	0.162804	0.05
	HERPUD1	0.197917	0.05	0.107389	0.05
	UFSP2	0.197706	0.05	-0.0677212	0.05
	BRPF3	0.197588	0.05	0.474831	0.05
	AMIGO2	0.197367	0.05	0.0946414	0.05
	GPATCH8	0.196828	0.05	0.127658	0.05
	FZD7	0.196699	0.05	0.0624087	0.05
	ACYP2	0.196675	0.05	-0.0555481	0.05
	PLEKHF2	0.196324	0.05	-0.0856492	0.05
	CTNNAL1	0.196262	0.05	0.0721003	0.05
	FAM177A1	0.196141	0.05	0.561149	0.049
	HEATR5A	0.195912	0.05	0.16896	0.05
	ERCC8	0.195547	0.05	0.332672	0.05
	ACOX3	0.195159	0.05	0.081571	0.05
	FAH	0.19477	0.05	-0.11214	0.05
	PRG4	0.194752	0.05	0.102808	0.05
	BECN1	0.194387	0.05	0.177843	0.05
	C21orf33	0.193977	0.05	0.107188	0.05
	NUBP1	0.193766	0.05	-0.0638199	0.05
	GTF3C6	0.193755	0.05	0.0938546	0.05
	SERPINB7	0.193335	0.05	0.130879	0.05
	WSB2	0.193272	0.05	0.513046	0.049
	PEX5	0.193073	0.05	0.203896	0.05
	RTN3	0.192968	0.05	0.144315	0.05
	ACADSB	0.192906	0.05	0.0985321	0.05
	F5	0.192686	0.05	-0.232619	0.049
	NOTCH2	0.192509	0.05	0.181336	0.05
	RPL28	0.192333	0.05	-0.0474634	0.05
	FGB	0.191728	0.05	0.523046	0.049
	FAM176A	0.191727	0.05	-0.0609997	0.05
	SERPIND1	0.191492	0.05	0.260564	0.05
	TRPT1	0.191369	0.05	-0.0810062	0.05
	EIF2C2	0.191283	0.05	0.177808	0.049
	DNAJB11	0.191255	0.05	-0.0526959	0.05
	NDUFV3	0.190991	0.05	0.00438152	0.05
	TTC33	0.190964	0.05	0.220473	0.05
	RABAC1	0.190392	0.05	0.25388	0.05
	CHMP7	0.190341	0.05	0.248383	0.049
	GPRIN1	0.190278	0.05	0.110261	0.05
	NKAP	0.190084	0.05	0.0298588	0.05
	LRIF1	0.190054	0.05	0.0946079	0.05
	CRY1	0.189907	0.05	0.150807	0.05
	PDGFRL	0.18978	0.05	0.291366	0.05
	TRIP12	0.189678	0.05	0.230272	0.049
	TMEM181	0.189404	0.05	0.0247226	0.05
	NHLRC2	0.189352	0.05	0.0183586	0.05
	BCL2L12	0.18933	0.05	0.292003	0.05
	TSNAX	0.189021	0.05	0.0182111	0.05
	COL5A2	0.18869	0.05	0.146152	0.05
	ARPP19	0.188445	0.05	-0.0969811	0.05
	YTHDF3	0.188132	0.05	0.0756045	0.05
	WAC	0.188007	0.05	-0.0431404	0.05
	SHROOM3	0.187977	0.05	0.105408	0.05
	PYCR1	0.187917	0.05	0.12837	0.05
	EI24	0.187915	0.05	0.0855234	0.05
	EBAG9	0.187436	0.05	0.0457182	0.05
	MAP4	0.187399	0.05	0.10862	0.049
	DLG5	0.187233	0.05	-0.0372207	0.05
	TBC1D5	0.187199	0.05	0.158848	0.05
	SNAP29	0.187158	0.05	0.00348087	0.05
	WDR47	0.18705	0.05	0.182954	0.05
	USP46	0.186996	0.05	0.150393	0.05
	LYPLA1	0.186517	0.05	-0.0911358	0.05
	UBE3A	0.186125	0.05	0.0675443	0.05
	DPM3	0.18596	0.05	0.233108	0.05
	TBC1D13	0.185932	0.05	0.106277	0.05
	EEF1G	0.185878	0.05	0.0171367	0.05
	AFTPH	0.185835	0.05	0.0937865	0.05
	DAPK3	0.185577	0.05	0.00720077	0.05
	ZC3H11A	0.185333	0.05	0.293476	0.049
	SPATA5	0.185256	0.05	-0.0391295	0.05
	APLF	0.18513	0.05	0.149117	0.05
	UL77	0.185109	0.05	0.0832304	0.05
	RAB24	0.185091	0.05	0.00187286	0.05
	ACO2	0.18469	0.05	0.0248289	0.05
	EIF2C4	0.184482	0.05	0.163457	0.05
	TNFRSF10B	0.184443	0.05	0.148547	0.05
	IL4I1	0.184365	0.05	0.278412	0.05
	DAP	0.184342	0.05	-0.0208057	0.05
	CBL	0.18375	0.05	0.106487	0.05
	TXNDC15	0.183744	0.05	0.225586	0.05
	PTPN1	0.183714	0.05	0.0562016	0.05
	AGL	0.183192	0.05	0.193757	0.049
	EIF2B2	0.182941	0.05	0.0481108	0.05
	SERPINB2	0.182425	0.05	0.0149435	0.05
	DUS2L	0.182309	0.05	0.282975	0.05
	RNF214	0.182239	0.05	-0.0187946	0.05
	AKR1B1	0.182113	0.05	0.193914	0.049
	UL19	0.18201	0.05	-0.196285	0.05
	C7orf30	0.181751	0.05	0.168762	0.05
	PTTG1	0.181711	0.05	0.112042	0.05
	SPCS3	0.181667	0.05	0.141013	0.05
	LARP1B	0.181663	0.05	0.204102	0.05
	FAM195B	0.181555	0.05	0.0482513	0.05
	MAGED2	0.181284	0.05	0.0129306	0.05
	MCART2	0.181268	0.05	0.206793	0.05
	RMP	0.181231	0.05	-0.0142727	0.05
	GDI2	0.181123	0.05	0.158404	0.049
	ARMC1	0.180983	0.05	0.0540119	0.05
	ELTD1	0.18098	0.05	0.267598	0.05
	RABL2A	0.180937	0.05	-0.0662671	0.05
	SSR4	0.180854	0.05	-0.00930313	0.05
	MED25	0.180849	0.05	0.0631803	0.05
	COL4A3BP	0.180845	0.05	0.102917	0.05
	KPNA6	0.180616	0.05	0.0968423	0.05
	UL150	0.180524	0.05	0.19361	0.049
	RNLS	0.180208	0.05	0.346471	0.049
	LYPD3	0.180096	0.05	0.288601	0.05
	MYADM	0.179882	0.05	0.196776	0.05
	RHOG	0.179776	0.05	0.0734316	0.05
	HSD17B11	0.179681	0.05	-0.015073	0.05
	DSEL	0.179581	0.05	0.0232288	0.05
	INSR	0.17958	0.05	0.203836	0.049
	EZH1	0.179332	0.05	0.164398	0.05
	HSP90AA1	0.179136	0.05	0.1087	0.049
	PPP2R1B	0.179051	0.05	0.0211197	0.05
	RPL7L1	0.178632	0.05	-0.0504255	0.05
	TERF2	0.178599	0.05	0.0409144	0.05
	RPS5	0.178261	0.05	0.0209241	0.05
	ARFGAP3	0.178226	0.05	0.0408548	0.05
	TMCC1	0.177992	0.05	-0.0251798	0.05
	ZNF740	0.177897	0.05	0.0982309	0.05
	FCGRT	0.177772	0.05	0.0837608	0.05
	SRSF5	0.177749	0.05	0.00300544	0.05
	ALS2	0.177578	0.05	0.205736	0.05
	XYLT1	0.177498	0.05	0.159533	0.05
	RPGR	0.177411	0.05	0.158943	0.05
	TAP2	0.17718	0.05	0.0207719	0.05
	C15orf39	0.177048	0.05	0.18328	0.05
	PRDX6	0.176957	0.05	0.0489308	0.05
	RAB4A	0.176633	0.05	-0.0997433	0.05
	LIG3	0.176503	0.05	0.0167807	0.05
	C18orf8	0.176404	0.05	0.0315491	0.05
	ARPC1B	0.176265	0.05	0.142592	0.05
	TMUB2	0.176142	0.05	0.150778	0.05
	NFRKB	0.175995	0.05	0.204917	0.05
	NFE2L1	0.175742	0.05	0.43768	0.05
	YTHDF2	0.175656	0.05	0.00473363	0.05
	KPTN	0.175643	0.05	0.243263	0.05
	PAK2	0.175616	0.05	0.129205	0.049
	SLC35A1	0.175534	0.05	0.0753373	0.05
	NISCH	0.175508	0.05	0.0296026	0.05
	NDNL2	0.175016	0.05	0.0859712	0.05
	FERMT3	0.174842	0.05	-0.33087	0.049
	TTC21B	0.174774	0.05	0.181665	0.05
	ATXN2L	0.17448	0.05	-0.0423033	0.05
	MAZ	0.174468	0.05	-0.0903473	0.05
	NUDT3	0.17413	0.05	0.0302009	0.05
	SAMD4B	0.174093	0.05	0.124885	0.05
	BRK1	0.173842	0.05	-0.0244792	0.05
	FYTTD1	0.173695	0.05	0.119173	0.05
	QRICH1	0.173426	0.05	-0.00445299	0.05
	ALKBH6	0.173208	0.05	0.169759	0.05
	FAM82B	0.172168	0.05	0.0418404	0.05
	NOC2L	0.171949	0.05	0.167321	0.05
	GFM1	0.1718	0.05	0.0981288	0.05
	FAM32A	0.171662	0.05	0.173008	0.05
	CDK9	0.171657	0.05	0.113532	0.05
	CYC1	0.171625	0.05	0.203692	0.05
	BOD1	0.171565	0.05	0.128117	0.05
	GPR180	0.171341	0.05	0.180111	0.05
	OMA1	0.171338	0.05	0.198356	0.05
	EFHD2	0.171064	0.05	-0.0437551	0.05
	GMPR2	0.170508	0.05	0.0293913	0.05
	DDR2	0.170482	0.05	0.259041	0.049
	LIPA	0.170425	0.05	0.298203	0.049
	TRIM13	0.170397	0.05	0.176687	0.05
	GAP43	0.170218	0.05	-0.114994	0.05
	IRGQ	0.170167	0.05	0.0322593	0.05
	ITPR1	0.169921	0.05	0.0586846	0.05
	GSK3B	0.169784	0.05	-0.0386923	0.05
	RPS6KC1	0.169723	0.05	0.169617	0.05
	COX6B1	0.169622	0.05	-0.00172048	0.05
	KCTD12	0.16958	0.05	-0.0925892	0.05
	AK4	0.169544	0.05	0.543984	0.01
	MRPL51	0.169495	0.05	0.0347434	0.05
	AURKAIP1	0.169486	0.05	0.0290467	0.05
	C15orf52	0.169481	0.05	0.0334725	0.05
	PREPL	0.168876	0.05	0.0735365	0.05
	GRP	0.168738	0.05	-0.0938989	0.05
	MOXD1	0.16866	0.05	0.147364	0.05
	PDLIM4	0.168562	0.05	0.0184104	0.05
	ZBTB7A	0.168437	0.05	0.112932	0.05
	PKD2	0.16829	0.05	-0.0690833	0.05
	ZNF532	0.167976	0.05	0.0935714	0.05
	TDG	0.167959	0.05	0.230949	0.049
	TFE3	0.1677	0.05	0.329199	0.049
	DNMT3A	0.167694	0.05	0.149306	0.05
	PITPNB	0.167463	0.05	0.187936	0.05
	NT5DC2	0.167341	0.05	-0.102114	0.05
	HADH	0.167025	0.05	0.0606787	0.05
	FUT4	0.166836	0.05	0.126652	0.05
	ASS1	0.166669	0.05	0.0594931	0.05
	SP1	0.16664	0.05	0.0568098	0.05
	TRIM36	0.166606	0.05	0.103309	0.05
	ALAS1	0.166505	0.05	0.198932	0.05
	WDR87	0.166496	0.05	0.0747331	0.05
	ZCCHC24	0.16636	0.05	-0.0664247	0.05
	TPD52	0.166264	0.05	-0.0874002	0.05
	LIN7A	0.166228	0.05	0.662801	0.01
	ORC5	0.16615	0.05	-0.0611014	0.05
	CWC15	0.165896	0.05	0.0526005	0.05
	APOM	0.165815	0.05	0.125595	0.05
	TES	0.165688	0.05	0.181486	0.049
	VAMP7	0.165688	0.05	-0.0196468	0.05
	TPD52L2	0.165548	0.05	0.0500756	0.05
	PSAT1	0.165429	0.05	0.108403	0.049
	BRF2	0.165369	0.05	0.294066	0.05
	PPL	0.165316	0.05	0.255222	0.049
	CCDC75	0.165031	0.05	0.123636	0.05
	KLKB1	0.164852	0.05	0.185787	0.05
	E2F4	0.164757	0.05	0.172302	0.05
	ZFP91	0.16468	0.05	0.173606	0.05
	AP3S2	0.164365	0.05	0.239964	0.05
	BAD	0.164363	0.05	0.0617843	0.05
	THOC4	0.164322	0.05	0.0469241	0.05
	S1PR3	0.16418	0.05	0.0402666	0.05
	C8orf42	0.164022	0.05	0.418181	0.049
	BCAS2	0.163937	0.05	0.0293611	0.05
	LMTK2	0.163891	0.05	0.203449	0.05
	NDUFS3	0.163747	0.05	0.144108	0.05
	LYSMD3	0.163703	0.05	-0.0503469	0.05
	KDM2B	0.163659	0.05	0.230121	0.05
	MRPS27	0.163584	0.05	0.0630605	0.05
	STX1B	0.16352	0.05	0.0974825	0.05
	RAN	0.163408	0.05	0.0224791	0.05
	TCEA3	0.163393	0.05	0.303435	0.049
	BRP44	0.163222	0.05	0.0864833	0.05
	BNIP2	0.162974	0.05	0.0561832	0.05
	UNK	0.162778	0.05	-0.0515931	0.05
	PTCD1	0.162773	0.05	0.214468	0.05
	CEP63	0.162707	0.05	0.220063	0.05
	PHF20L1	0.162617	0.05	0.0417383	0.05
	SDC1	0.16225	0.05	0.273141	0.05
	EPB41	0.162192	0.05	0.0144024	0.05
	HIF1AN	0.162138	0.05	0.114819	0.05
	LRWD1	0.161592	0.05	-0.0358696	0.05
	ELP4	0.161367	0.05	0.00674331	0.05
	CHIC2	0.161299	0.05	0.274317	0.049
	PAN3	0.161007	0.05	-0.0093822	0.05
	APOB	0.161001	0.05	0.325498	0.049
	PSMD10	0.160975	0.05	0.0629524	0.05
	ZFYVE20	0.160973	0.05	0.155274	0.05
	GRINL1A	0.160816	0.05	0.0236803	0.05
	BRD3	0.160754	0.05	0.00262873	0.05
	MAN2B2	0.160554	0.05	0.0684565	0.05
	RPS15	0.16055	0.05	-0.0421547	0.05
	DTNA	0.160547	0.05	0.095903	0.05
	HYI	0.160446	0.05	0.115317	0.05
	CCDC9	0.160173	0.05	0.0175119	0.05
	LLGL2	0.160014	0.05	0.25783	0.05
	GLRX	0.159934	0.05	0.0793067	0.05
	RAB8A	0.159743	0.05	0.0810357	0.05
	THOC6	0.159577	0.05	-0.100614	0.05
	CLASRP	0.159184	0.05	0.198943	0.05
	ARAF	0.159096	0.05	0.0816663	0.05
	CIZ1	0.158991	0.05	0.121699	0.05
	DNAAF2	0.158943	0.05	0.144649	0.05
	PHF16	0.158779	0.05	0.221603	0.05
	ARID1B	0.158584	0.05	0.025597	0.05
	GTF2H4	0.15831	0.05	0.0107996	0.05
	TCEB3	0.158298	0.05	0.246848	0.049
	LAMB2	0.158259	0.05	0.0803736	0.05
	SUCLA2	0.158183	0.05	0.16795	0.049
	PURA	0.158141	0.05	0.105465	0.05
	SURF6	0.158069	0.05	0.0433957	0.05
	CHTOP	0.158007	0.05	0.0313117	0.05
	EDEM3	0.157889	0.05	-0.00426132	0.05
	APPBP2	0.157886	0.05	0.230433	0.05
	PAIP1	0.157814	0.05	0.0408099	0.05
	METTL9	0.15776	0.05	0.127015	0.05
	RPRD2	0.157639	0.05	-0.0242843	0.05
	CCDC76	0.157327	0.05	0.265693	0.05
	PARVA	0.157276	0.05	-0.00362595	0.05
	PHKA2	0.157217	0.05	0.0241784	0.05
	CAMKK2	0.157143	0.05	0.0899909	0.05
	SLC35A2	0.157101	0.05	-0.0901639	0.05
	TRIM68	0.157038	0.05	0.220143	0.05
	COASY	0.156918	0.05	0.117036	0.05
	MAPRE1	0.156864	0.05	0.148436	0.05
	SPARC	0.156774	0.05	0.128279	0.05
	PWWP2A	0.156726	0.05	0.00738221	0.05
	AAMP	0.15663	0.05	0.102604	0.05
	SYTL2	0.156537	0.05	0.107254	0.05
	MAFK	0.156431	0.05	0.141826	0.05
	TARBP2	0.155343	0.05	-0.0563796	0.05
	ACTR3B	0.155296	0.05	0.126961	0.05
	RPS6KA5	0.155078	0.05	0.346874	0.05
	SDC3	0.155022	0.05	0.282216	0.05
	FBXO7	0.154984	0.05	0.117895	0.05
	DDX6	0.154936	0.05	0.0625186	0.05
	WAPAL	0.154872	0.05	0.041701	0.05
	EPC2	0.154631	0.05	-0.153244	0.05
	INPP5J	0.154614	0.05	-0.114125	0.05
	OGFOD1	0.1544	0.05	0.095889	0.05
	BET1	0.154224	0.05	0.15056	0.05
	ADAR	0.154149	0.05	0.232754	0.049
	STX6	0.154105	0.05	0.119522	0.05
	PTMA	0.154042	0.05	0.168036	0.049
	TUFM	0.153872	0.05	-0.00720058	0.05
	ANKRD28	0.153744	0.05	-0.00112498	0.05
	MTHFD1L	0.153618	0.05	0.19361	0.049
	DVL3	0.153542	0.05	-0.119523	0.05
	MAP1S	0.153476	0.05	0.0504605	0.05
	ITGB1	0.153088	0.05	0.184846	0.049
	CRIM1	0.153034	0.05	0.204561	0.05
	ADHFE1	0.152913	0.05	-0.0822069	0.05
	GLRX5	0.152855	0.05	0.149344	0.05
	SMC5	0.152637	0.05	0.0935475	0.05
	SRPX	0.152481	0.05	0.172634	0.05
	FBXW8	0.152339	0.05	0.0617355	0.05
	UCHL5	0.15207	0.05	0.186998	0.05
	TBC1D9	0.152068	0.05	0.227906	0.05
	PTRH1	0.15201	0.05	0.149123	0.05
	LRPPRC	0.151982	0.05	0.137377	0.049
	FKBPL	0.151929	0.05	0.144779	0.05
	PSMC1	0.151756	0.05	-0.000953389	0.05
	DDX49	0.15167	0.05	0.183695	0.05
	MME	0.151658	0.05	0.0787951	0.05
	C14orf119	0.151577	0.05	0.333614	0.049
	CLDN11	0.151572	0.05	-0.0303506	0.05
	BAK1	0.151445	0.05	-0.0286719	0.05
	B3GNT5	0.151401	0.05	0.096095	0.05
	CYCS	0.151372	0.05	0.141552	0.05
	UBE2G2	0.1512	0.05	0.130514	0.05
	ENTPD5	0.15105	0.05	0.0992636	0.05
	ABT1	0.150849	0.05	0.0562636	0.05
	CLN5	0.150839	0.05	0.149168	0.05
	RPP30	0.150635	0.05	-0.0261382	0.05
	EDEM1	0.150366	0.05	0.0168447	0.05
	COTL1	0.150305	0.05	0.0455349	0.05
	ARF6	0.150219	0.05	0.420246	0.049
	TRMU	0.150094	0.05	-0.0102045	0.05
	LNX2	0.149999	0.05	0.391852	0.05
	UQCRH	0.149818	0.05	0.108231	0.05
	NAF1	0.149712	0.05	0.126604	0.05
	PSMA2	0.149693	0.05	-0.0270552	0.05
	SEC61A1	0.149674	0.05	-0.0320502	0.05
	CSNK2A2	0.149428	0.05	0.0317962	0.05
	RBM15B	0.149397	0.05	0.207363	0.05
	CDCP1	0.149238	0.05	0.231707	0.049
	LAMA4	0.14922	0.05	-0.0339929	0.05
	C3orf37	0.148922	0.05	0.202565	0.05
	D2HGDH	0.148742	0.05	0.500795	0.049
	BCAT2	0.148688	0.05	0.0431148	0.05
	POU2F1	0.148671	0.05	0.252156	0.05
	MOBKL1A	0.148512	0.05	0.14334	0.05
	GIPC1	0.148441	0.05	0.274992	0.049
	FAM18B1	0.148406	0.05	0.235167	0.05
	CDC45	0.148353	0.05	0.109901	0.05
	NT5DC3	0.147959	0.05	0.138628	0.05
	PDIA5	0.147947	0.05	-0.0731131	0.05
	SERF2	0.14754	0.05	0.414952	0.049
	PPP4C	0.147428	0.05	0.111714	0.05
	PNPLA8	0.147422	0.05	0.141616	0.05
	ATXN3	0.147362	0.05	0.0831184	0.05
	C3orf17	0.1472	0.05	0.0682513	0.05
	CNTNAP1	0.147199	0.05	0.10124	0.05
	FLCN	0.147082	0.05	0.176984	0.05
	USP25	0.147044	0.05	0.0624751	0.05
	SNX30	0.147035	0.05	0.188635	0.049
	JAM3	0.146696	0.05	0.186481	0.05
	HRSP12	0.146682	0.05	0.121194	0.05
	SEPHS2	0.146639	0.05	0.146082	0.05
	HPS6	0.146378	0.05	0.079418	0.05
	SHB	0.14621	0.05	0.0671454	0.05
	CD44	0.146036	0.05	0.106884	0.05
	VEZT	0.145966	0.05	0.0555723	0.05
	GABPB1	0.145892	0.05	0.124844	0.05
	PIAS1	0.145817	0.05	0.0378297	0.05
	TTC7A	0.145651	0.05	-0.0103835	0.05
	NDUFC2	0.145221	0.05	0.0678004	0.05
	GNPNAT1	0.144944	0.05	0.154328	0.05
	EIF2S2	0.144929	0.05	-0.0433746	0.05
	UL80	0.144638	0.05	-0.00250613	0.05
	CUL4A	0.144634	0.05	0.088834	0.05
	KIAA1671	0.144614	0.05	-0.0155726	0.05
	NHP2	0.144596	0.05	0.0675491	0.05
	DNAJC5	0.144589	0.05	0.0715871	0.05
	KIAA1143	0.14451	0.05	0.149797	0.05
	MGA	0.144505	0.05	0.156588	0.05
	EPB41L5	0.14428	0.05	0.174522	0.05
	NAP1L4	0.144241	0.05	0.0240999	0.05
	WIBG	0.144085	0.05	0.130304	0.05
	PIGN	0.14386	0.05	0.0820631	0.05
	FPGS	0.143716	0.05	0.0719841	0.05
	PTER	0.143693	0.05	0.0176924	0.05
	GGA1	0.143624	0.05	0.249923	0.049
	ZNF507	0.143556	0.05	0.149287	0.05
	PIK3C2B	0.143426	0.05	-0.195844	0.05
	LZTS1	0.143297	0.05	-0.0247776	0.05
	UBE4A	0.143208	0.05	0.162697	0.05
	PDPR	0.143007	0.05	0.195991	0.049
	TMEM62	0.142899	0.05	0.231818	0.05
	YTHDC1	0.142866	0.05	0.169153	0.05
	DUSP3	0.142669	0.05	-0.0460964	0.05
	SLC19A1	0.142592	0.05	-0.0373519	0.05
	GGA2	0.142509	0.05	0.0962686	0.05
	FN3KRP	0.142444	0.05	0.041282	0.05
	C9orf78	0.142402	0.05	0.198574	0.05
	MFAP4	0.142214	0.05	-0.139279	0.05
	IMPDH1	0.142044	0.05	0.0499652	0.05
	LARP6	0.141939	0.05	0.225204	0.049
	SPATA5L1	0.141869	0.05	0.0653864	0.05
	HSPA14	0.14181	0.05	-0.059264	0.05
	Q8N9Z2-2	0.141477	0.05	0.0541931	0.05
	HSDL1	0.141244	0.05	0.220129	0.049
	C10orf12	0.141	0.05	0.133713	0.05
	GSTT1	0.14098	0.05	-0.0857693	0.05
	GOT1	0.140906	0.05	0.143099	0.05
	PDP1	0.140873	0.05	0.025277	0.05
	UPF3B	0.140774	0.05	0.117657	0.05
	PPIC	0.140765	0.05	0.0489351	0.05
	ITM2B	0.140641	0.05	0.157656	0.05
	DSE	0.140413	0.05	-0.037758	0.05
	NOLC1	0.140337	0.05	0.0913674	0.05
	FN1	0.140239	0.05	0.181465	0.049
	LSG1	0.140167	0.05	0.0700596	0.05
	NSUN4	0.140125	0.05	0.164032	0.05
	NDUFA7	0.140095	0.05	-0.0352225	0.05
	UVRAG	0.140085	0.05	0.312621	0.049
	SCLT1	0.139838	0.05	0.00639835	0.05
	TMX4	0.139781	0.05	0.137613	0.05
	PLXNA1	0.13976	0.05	0.139753	0.05
	FAM98A	0.139734	0.05	-0.0266936	0.05
	NDUFS1	0.13943	0.05	0.0517181	0.05
	ZNF668	0.139276	0.05	-0.00307763	0.05
	RGS12	0.139274	0.05	0.178496	0.05
	ITSN2	0.139266	0.05	0.115377	0.05
	SPG7	0.13915	0.05	0.0573041	0.05
	NRIP3	0.13912	0.05	0.245136	0.05
	PPP6R3	0.139073	0.05	-0.0184501	0.05
	SACM1L	0.138928	0.05	0.132215	0.05
	TK2	0.138848	0.05	-0.038768	0.05
	TEAD3	0.138752	0.05	-0.0203453	0.05
	UBAP2	0.138481	0.05	0.0661728	0.05
	UBE2V1	0.138318	0.05	0.0429575	0.05
	SHOC2	0.13825	0.05	0.443061	0.049
	NUBPL	0.137958	0.05	0.0407577	0.05
	ORFL119C	0.137759	0.05	0.037044	0.05
	CECR5	0.137675	0.05	0.0349679	0.05
	EXTL3	0.13763	0.05	-0.117931	0.05
	PDXP	0.137424	0.05	-0.0753066	0.05
	DDX51	0.137397	0.05	0.0469209	0.05
	MKRN1	0.137047	0.05	-0.0732009	0.05
	C10orf47	0.136975	0.05	0.159541	0.05
	GGPS1	0.136918	0.05	0.0313868	0.05
	TJP2	0.136852	0.05	0.154423	0.05
	IRF6	0.136846	0.05	0.0964508	0.05
	PEO1	0.136776	0.05	0.269581	0.05
	DAB2	0.136727	0.05	0.0476695	0.05
	PGAP1	0.136726	0.05	0.149101	0.05
	KIAA1432	0.136677	0.05	-0.0839849	0.05
	MAP2K2	0.136633	0.05	0.0425833	0.05
	TTDN1	0.136619	0.05	-0.144871	0.05
	CPD	0.136506	0.05	0.145089	0.05
	COPS8	0.136491	0.05	-0.0144118	0.05
	LMO4	0.136474	0.05	0.217797	0.05
	SC5DL	0.136431	0.05	-0.0258642	0.05
	WDR13	0.136406	0.05	0.0906375	0.05
	MSI2	0.136321	0.05	-0.0304869	0.05
	INA	0.136178	0.05	0.0405921	0.05
	SRPR	0.13615	0.05	0.0456571	0.05
	WDR7	0.136071	0.05	0.00319039	0.05
	C17orf85	0.135603	0.05	0.139093	0.05
	NEK4	0.1355	0.05	0.425652	0.05
	PRMT10	0.135276	0.05	0.0657225	0.05
	NDFIP1	0.135255	0.05	0.632642	0.049
	AP3D1	0.135252	0.05	0.103139	0.05
	AMMECR1L	0.135219	0.05	0.156642	0.05
	PPM1B	0.13515	0.05	0.132825	0.05
	SRSF1	0.135124	0.05	0.0141716	0.05
	RASA1	0.135118	0.05	0.0492856	0.05
	DTL	0.135106	0.05	0.247281	0.05
	NCOA4	0.135104	0.05	0.284631	0.05
	PSMB4	0.135068	0.05	0.0664259	0.05
	INPP5A	0.134923	0.05	0.0342706	0.05
	IMPAD1	0.13483	0.05	0.000389389	0.05
	CDC42EP1	0.134691	0.05	0.147771	0.05
	QKI	0.134631	0.05	0.443154	0.049
	RBFA	0.134621	0.05	-0.0510463	0.05
	CES2	0.134593	0.05	0.110632	0.05
	UFD1L	0.134584	0.05	0.141768	0.05
	ANXA5	0.134525	0.05	-0.0182165	0.05
	METTL7A	0.134511	0.05	0.00683328	0.05
	ISG20L2	0.134431	0.05	0.236535	0.049
	PCOLCE	0.134399	0.05	-0.00241367	0.05
	METAP1D	0.134318	0.05	0.137266	0.05
	SNX27	0.134294	0.05	0.0813586	0.05
	RASSF3	0.134173	0.05	0.0269737	0.05
	FBN1	0.134147	0.05	-0.0589118	0.05
	CCDC25	0.134127	0.05	0.112075	0.05
	ADNP2	0.134113	0.05	0.0763846	0.05
	MORF4L2	0.133878	0.05	0.341199	0.049
	GPAM	0.133781	0.05	0.0584408	0.05
	CAPN1	0.133694	0.05	0.0847623	0.05
	BNIP3L	0.133554	0.05	-0.020622	0.05
	KIAA0319L	0.13349	0.05	-0.00220792	0.05
	PPHLN1	0.133296	0.05	0.0276441	0.05
	POLR1C	0.133286	0.05	0.0383924	0.05
	ACADVL	0.133161	0.05	0.142465	0.05
	CENPQ	0.133134	0.05	-0.0422754	0.05
	DMPK	0.133126	0.05	-0.198172	0.05
	LGALS8	0.132988	0.05	0.112947	0.05
	CTSC	0.13293	0.05	-0.181446	0.05
	AMZ2	0.13279	0.05	0.00831165	0.05
	FTL	0.132705	0.05	0.521125	0.01
	EIF4B	0.132675	0.05	0.132537	0.049
	C3orf26	0.13258	0.05	0.0488039	0.05
	FAM125A	0.132568	0.05	0.127873	0.05
	SYNJ1	0.132532	0.05	-0.00290593	0.05
	STK39	0.132508	0.05	0.0103605	0.05
	RPRD1B	0.132456	0.05	0.0856357	0.05
	EIF5B	0.132382	0.05	0.118504	0.049
	ZC3H7A	0.132299	0.05	0.0588605	0.05
	ARFGAP2	0.132271	0.05	0.199184	0.049
	PDCD10	0.132209	0.05	0.0984815	0.05
	ZNF131	0.132139	0.05	0.0826968	0.05
	C12orf51	0.132019	0.05	0.156675	0.05
	CDC37	0.13195	0.05	0.0354282	0.05
	SARS	0.131921	0.05	0.0997393	0.05
	DMXL1	0.131712	0.05	0.0751763	0.05
	SEC61B	0.131692	0.05	-0.0120836	0.05
	GLTP	0.131535	0.05	0.102666	0.05
	IQGAP1	0.131512	0.05	0.12993	0.049
	PKN1	0.131478	0.05	0.00654634	0.05
	TNFAIP2	0.13137	0.05	0.151031	0.05
	CCDC97	0.131268	0.05	-0.14883	0.05
	TPBG	0.131202	0.05	0.153727	0.05
	ACD	0.131157	0.05	0.0728746	0.05
	METTL2A	0.131073	0.05	-0.0457379	0.05
	UNC119B	0.130972	0.05	0.0244798	0.05
	MRPL3	0.130935	0.05	0.0696914	0.05
	PITHD1	0.130755	0.05	0.0877629	0.05
	RABEP1	0.130654	0.05	0.0671204	0.05
	RASSF7	0.130591	0.05	-0.024592	0.05
	MFSD10	0.130537	0.05	0.235555	0.05
	NDUFA9	0.130336	0.05	0.143773	0.05
	ENGASE	0.130331	0.05	0.160559	0.05
	NUP54	0.13015	0.05	-0.0944674	0.05
	ZNF821	0.130137	0.05	0.0863136	0.05
	CKS2	0.129997	0.05	0.219442	0.05
	ACSL3	0.129792	0.05	0.050829	0.05
	TECPR2	0.129779	0.05	0.177242	0.05
	CLTA	0.129708	0.05	-0.0732173	0.05
	VASP	0.12945	0.05	0.035482	0.05
	HSD17B7	0.129447	0.05	0.0336277	0.05
	YWHAG	0.129388	0.05	0.125985	0.05
	TNRC6C	0.129329	0.05	0.250281	0.05
	UL40	0.129275	0.05	0.131804	0.05
	SLC25A25	0.129267	0.05	0.0501305	0.05
	GATAD2A	0.129198	0.05	0.125712	0.05
	HNRNPA3	0.129193	0.05	0.00836427	0.05
	LMF2	0.129067	0.05	0.0475257	0.05
	C11orf57	0.129036	0.05	0.148791	0.05
	MED20	0.128945	0.05	0.212649	0.05
	ACY1	0.128917	0.05	0.087846	0.05
	IMMP1L	0.128892	0.05	0.361958	0.05
	TUSC1	0.128781	0.05	0.127324	0.05
	FAM120B	0.128746	0.05	-0.0270072	0.05
	FOSB	0.128679	0.05	0.422293	0.049
	CCDC93	0.128604	0.05	0.0424749	0.05
	RAB12	0.128512	0.05	0.0328512	0.05
	ASAP2	0.128333	0.05	0.0403957	0.05
	ATG5	0.12819	0.05	-0.00639618	0.05
	PIGK	0.128177	0.05	0.0192573	0.05
	DDX52	0.12816	0.05	0.117122	0.05
	CEBPZ	0.128141	0.05	0.110261	0.05
	GTPBP10	0.128047	0.05	0.146714	0.05
	EIF4EBP1	0.128034	0.05	0.182506	0.05
	NUFIP2	0.127807	0.05	0.0569718	0.05
	PSME4	0.127784	0.05	0.122311	0.05
	LARP1	0.127693	0.05	0.0825875	0.05
	MED1	0.127544	0.05	0.128888	0.05
	QTRTD1	0.127498	0.05	0.0896594	0.05
	WDR74	0.127425	0.05	-0.00340372	0.05
	C2orf29	0.127415	0.05	0.0405894	0.05
	LRRC1	0.127345	0.05	0.085263	0.05
	AFG3L2	0.127236	0.05	0.00309782	0.05
	DNLZ	0.127208	0.05	-0.0893865	0.05
	RAB10	0.127145	0.05	-0.0711108	0.05
	SLC1A5	0.127096	0.05	0.192419	0.05
	WIPI2	0.127096	0.05	0.109346	0.05
	REP15	0.127087	0.05	0.149076	0.05
	RNPC3	0.127024	0.05	0.0878096	0.05
	NDUFV2	0.126979	0.05	-0.0238324	0.05
	PNKP	0.12691	0.05	-0.0955663	0.05
	TSSC4	0.126822	0.05	-0.0437977	0.05
	KDM4A	0.126673	0.05	0.173155	0.05
	B3GNT1	0.126644	0.05	0.0198361	0.05
	PAPD5	0.126616	0.05	0.113934	0.05
	TUSC3	0.126558	0.05	-0.0561992	0.05
	KBTBD8	0.126521	0.05	0.160409	0.05
	GPI	0.126497	0.05	0.0398977	0.05
	ANKS3	0.126474	0.05	0.258453	0.05
	MADD	0.126471	0.05	0.0595809	0.05
	CCDC14	0.126411	0.05	0.0628364	0.05
	PPM1G	0.126368	0.05	-0.0447599	0.05
	C16orf42	0.126311	0.05	0.14558	0.05
	AASDHPPT	0.126296	0.05	0.115852	0.05
	HMGB1	0.126272	0.05	0.118543	0.05
	UGGT2	0.126217	0.05	0.0625298	0.05
	ARHGAP18	0.126116	0.05	0.111878	0.05
	IVNS1ABP	0.1259	0.05	0.161817	0.05
	DCAF13	0.125706	0.05	0.0671969	0.05
	TRS1	0.125443	0.05	0.0325525	0.05
	TAF1C	0.125322	0.05	0.336376	0.05
	PRKAR1A	0.125288	0.05	0.046402	0.05
	TNRC6B	0.12505	0.05	0.0349231	0.05
	CCDC99	0.125046	0.05	0.0436533	0.05
	RHBDD1	0.125022	0.05	0.0695058	0.05
	ZFAND3	0.125019	0.05	0.141174	0.05
	BLVRB	0.124937	0.05	-0.0356159	0.05
	WDR89	0.124835	0.05	0.00381818	0.05
	KLHL26	0.12479	0.05	-0.0699986	0.05
	SETD7	0.124746	0.05	0.152675	0.05
	MATR3	0.124608	0.05	0.0665939	0.05
	VPS11	0.124586	0.05	-0.0257821	0.05
	DPH2	0.124557	0.05	0.109607	0.05
	EIF4E	0.124522	0.05	0.0987629	0.05
	SMPDL3A	0.124378	0.05	0.0794262	0.05
	KLF4	0.124331	0.05	0.273563	0.05
	MAN2A1	0.124319	0.05	0.0569223	0.05
	TRIP10	0.124216	0.05	-0.0256781	0.05
	BTG3	0.123984	0.05	0.386478	0.05
	TRAPPC6B	0.123925	0.05	0.0432887	0.05
	TWSG1	0.123827	0.05	0.12308	0.05
	ATPAF1	0.123809	0.05	-0.000633939	0.05
	KDM4B	0.123629	0.05	0.23843	0.05
	STRBP	0.123397	0.05	0.0219176	0.05
	TMEM143	0.123378	0.05	-0.0768209	0.05
	POM121	0.12326	0.05	-0.0659219	0.05
	ZNF609	0.123218	0.05	0.138969	0.05
	PRRC2B	0.122599	0.05	0.0550653	0.05
	CPS1	0.122569	0.05	0.48294	0.049
	CTNNB1	0.122382	0.05	0.101	0.05
	SPTY2D1	0.122365	0.05	0.218982	0.05
	GNPDA1	0.122137	0.05	0.0731118	0.05
	FECH	0.122024	0.05	0.10503	0.05
	AIFM1	0.122019	0.05	-0.0308855	0.05
	PDZD8	0.121902	0.05	-0.00377833	0.05
	NDUFB5	0.121596	0.05	-0.000352877	0.05
	RPS6KB1	0.121541	0.05	0.0545029	0.05
	PCK2	0.121422	0.05	0.1675	0.05
	SIK3	0.121412	0.05	0.0862682	0.05
	NUDT19	0.121379	0.05	0.227401	0.05
	ARHGAP17	0.121378	0.05	0.179672	0.049
	DERL1	0.12133	0.05	0.162219	0.05
	KDM6A	0.121261	0.05	0.219905	0.05
	UL148D	0.120924	0.05	0.442798	0.05
	GCDH	0.120814	0.05	-0.0818676	0.05
	NDUFA5	0.120746	0.05	0.0438356	0.05
	DSTN	0.1207	0.05	0.0188145	0.05
	MAP2K7	0.120669	0.05	-0.0442449	0.05
	BCL7A	0.120662	0.05	-0.0344847	0.05
	PFDN2	0.120659	0.05	0.000797095	0.05
	STRAP	0.12059	0.05	-0.00865206	0.05
	SRP68	0.120513	0.05	-0.000840523	0.05
	MTPN	0.120434	0.05	0.0904778	0.05
	CCNT2	0.120016	0.05	0.0944213	0.05
	NOL12	0.119955	0.05	0.0977087	0.05
	VPS37B	0.119935	0.05	0.0346144	0.05
	SCAF4	0.119744	0.05	0.00532663	0.05
	PARF	0.119697	0.05	-0.00449489	0.05
	ANP32A	0.119652	0.05	-0.0686579	0.05
	CLDND1	0.119493	0.05	0.0581404	0.05
	TMEM223	0.11946	0.05	0.19863	0.05
	NFKB2	0.119296	0.05	0.214365	0.049
	DROSHA	0.119196	0.05	0.142103	0.05
	RHOT2	0.119119	0.05	0.0839493	0.05
	HACE1	0.119023	0.05	0.154873	0.05
	LPGAT1	0.119003	0.05	0.282382	0.05
	CBLL1	0.118994	0.05	0.0667103	0.05
	ARHGEF10	0.118986	0.05	0.111333	0.05
	SEMA3F	0.118947	0.05	-0.0413937	0.05
	MAGI3	0.118615	0.05	-0.125747	0.05
	NUCKS1	0.118603	0.05	-0.169121	0.05
	DNTTIP1	0.118601	0.05	0.165536	0.05
	KDM1A	0.118569	0.05	-0.0561469	0.05
	THSD4	0.118538	0.05	0.0189831	0.05
	ERAL1	0.118499	0.05	0.166968	0.05
	STX18	0.118415	0.05	0.118069	0.05
	RBM27	0.118205	0.05	0.0384186	0.05
	NECAP2	0.118167	0.05	0.135505	0.05
	PGM3	0.117871	0.05	0.0732665	0.05
	KAZN	0.117815	0.05	0.0199848	0.05
	PCDH1	0.117761	0.05	-0.139953	0.05
	UBXN1	0.117745	0.05	0.0302886	0.05
	CHCHD5	0.117685	0.05	-0.0146786	0.05
	SUN1	0.117646	0.05	0.0878329	0.05
	THG1L	0.117498	0.05	0.0265548	0.05
	PBXIP1	0.117389	0.05	0.0573485	0.05
	HEXIM1	0.117273	0.05	0.154897	0.05
	AHR	0.117178	0.05	0.143624	0.05
	NAP1L1	0.117169	0.05	-0.0733461	0.05
	UBP1	0.117127	0.05	0.00886225	0.05
	GTF2I	0.117042	0.05	0.077798	0.05
	ITIH1	0.116968	0.05	0.101715	0.05
	LZIC	0.11674	0.05	-0.000610873	0.05
	NUP35	0.116645	0.05	-0.0577002	0.05
	ALDH9A1	0.116636	0.05	-0.0116267	0.05
	LIMS1	0.116627	0.05	-0.0221029	0.05
	KIF20B	0.116535	0.05	0.387137	0.049
	DAZAP1	0.116519	0.05	0.0678281	0.05
	SNCB	0.116382	0.05	0.0334539	0.05
	EXOSC2	0.116286	0.05	-0.0366407	0.05
	CNOT8	0.116132	0.05	0.12197	0.05
	TALDO1	0.115749	0.05	0.0135446	0.05
	RNMT	0.115737	0.05	0.118078	0.05
	CWF19L2	0.115671	0.05	0.0639124	0.05
	LOXL1	0.115604	0.05	0.124729	0.05
	WDR44	0.1156	0.05	0.00526479	0.05
	PPAP2A	0.115573	0.05	0.282198	0.05
	LCRMP	0.115536	0.05	0.0795575	0.05
	LETM1	0.115519	0.05	0.0141713	0.05
	PSMC4	0.115501	0.05	0.0193777	0.05
	CHD2	0.115488	0.05	0.0303165	0.05
	RNF20	0.115382	0.05	0.107975	0.05
	RPS19	0.115105	0.05	-0.0465642	0.05
	SELH	0.115085	0.05	0.130333	0.05
	DCP2	0.115077	0.05	0.0838913	0.05
	KCNMA1	0.115	0.05	-0.0142212	0.05
	ERC1	0.114916	0.05	0.0871576	0.05
	TIMM17A	0.114874	0.05	-0.0886263	0.05
	KCMF1	0.114873	0.05	0.14929	0.05
	MUDENG	0.114788	0.05	0.169574	0.05
	TMEM106A	0.114762	0.05	0.0291308	0.05
	FOXRED1	0.11474	0.05	0.0532265	0.05
	ARHGEF12	0.114654	0.05	0.0697654	0.05
	CAPN2	0.114597	0.05	0.14058	0.05
	ZBTB1	0.114502	0.05	-0.329354	0.05
	YPEL1	0.114468	0.05	0.0176833	0.05
	RPAP3	0.114304	0.05	0.0787676	0.05
	PTPRF	0.114267	0.05	0.354175	0.049
	COL12A1	0.114213	0.05	0.0905944	0.05
	CHD3	0.11417	0.05	-0.0795341	0.05
	JMJD6	0.114168	0.05	-0.0561684	0.05
	POSTN	0.11398	0.05	0.0178556	0.05
	PDCD4	0.113954	0.05	0.259585	0.05
	SPTBN1	0.113921	0.05	0.115512	0.049
	OSBP	0.113878	0.05	0.100524	0.05
	TACC1	0.11383	0.05	0.0751012	0.05
	CUL4B	0.113809	0.05	-0.0301167	0.05
	ZNF827	0.113773	0.05	0.167465	0.05
	FAM120C	0.1137	0.05	0.102854	0.05
	FH	0.113692	0.05	-0.0177966	0.05
	ARHGAP29	0.113683	0.05	0.0351048	0.05
	PTEN	0.113616	0.05	0.055417	0.05
	CCRN4L	0.113492	0.05	0.164294	0.05
	DYNC1LI1	0.113327	0.05	-0.0365214	0.05
	HERPUD2	0.113254	0.05	0.0867625	0.05
	C14orf49	0.113219	0.05	0.0251821	0.05
	PARS2	0.113011	0.05	-0.00030518	0.05
	RRP15	0.112879	0.05	-0.13186	0.05
	PAFAH1B2	0.112484	0.05	0.019819	0.05
	NEK6	0.112459	0.05	0.189471	0.05
	SPIN1	0.112109	0.05	-0.0514295	0.05
	RPS18	0.112087	0.05	-0.0673262	0.05
	PSMB3	0.112021	0.05	0.0194421	0.05
	CYB5R1	0.111999	0.05	0.189335	0.05
	ALG9	0.111842	0.05	-0.0278622	0.05
	LMAN2	0.111784	0.05	0.0438767	0.05
	RAB30	0.111756	0.05	0.124279	0.05
	SFT2D2	0.11169	0.05	-0.0126441	0.05
	G6PD	0.111639	0.05	-0.0591443	0.05
	GPATCH4	0.111486	0.05	0.0812124	0.05
	COPS7B	0.11137	0.05	0.18733	0.05
	NDUFS4	0.111246	0.05	-0.110243	0.05
	NUDT9	0.111134	0.05	0.0319048	0.05
	SLC25A22	0.111115	0.05	0.172097	0.05
	ATAD3B	0.111072	0.05	-0.0108053	0.05
	NAA30	0.111059	0.05	0.124522	0.05
	FBXW11	0.11105	0.05	0.154499	0.05
	RPS11	0.111011	0.05	-0.00961749	0.05
	SP140L	0.110938	0.05	0.214099	0.05
	NSUN5	0.110828	0.05	0.10897	0.05
	SMG8	0.110781	0.05	0.0557304	0.05
	C17orf39	0.110753	0.05	0.0411962	0.05
	UL34	0.110548	0.05	-0.11147	0.05
	TBL1XR1	0.110463	0.05	-0.0477971	0.05
	APRT	0.110337	0.05	-0.0330079	0.05
	WFDC1	0.110285	0.05	0.0241637	0.05
	EIF3I	0.110277	0.05	-0.0533949	0.05
	GALNT2	0.110047	0.05	0.131288	0.05
	ESYT2	0.110025	0.05	0.123197	0.05
	NKIRAS2	0.109857	0.05	0.0548922	0.05
	TM9SF3	0.109807	0.05	-0.0180049	0.05
	WDR34	0.109764	0.05	0.185129	0.05
	PSMC2	0.109744	0.05	-0.0275311	0.05
	SMG7	0.109721	0.05	0.07941	0.05
	PGRMC1	0.109709	0.05	0.166505	0.05
	FAM120A	0.10951	0.05	0.0909084	0.05
	MYL9	0.109462	0.05	0.0423138	0.05
	RAB22A	0.109217	0.05	0.124056	0.05
	CDC6	0.109142	0.05	0.18898	0.05
	UL32	0.109017	0.05	0.0547974	0.05
	PTPN12	0.108934	0.05	0.0261711	0.05
	UBL7	0.108687	0.05	0.317375	0.049
	SS18L1	0.108582	0.05	0.0114216	0.05
	QTRT1	0.108515	0.05	-0.112592	0.05
	TTC14	0.108501	0.05	0.00785602	0.05
	PLCB4	0.108493	0.05	-0.0927605	0.05
	ABCC5	0.10838	0.05	0.214703	0.049
	TRHDE	0.108374	0.05	0.039463	0.05
	GPCPD1	0.108287	0.05	-0.000209865	0.05
	FKBP11	0.108227	0.05	0.0538855	0.05
	LMBRD2	0.108161	0.05	-0.0555901	0.05
	XPR1	0.108108	0.05	-0.0985892	0.05
	ASMTL	0.107842	0.05	0.0486043	0.05
	COL11A1	0.107742	0.05	0.0355776	0.05
	TCTN3	0.107722	0.05	0.276491	0.05
	DHX40	0.107618	0.05	0.167859	0.05
	WWOX	0.107573	0.05	-0.288218	0.049
	SLC25A20	0.107567	0.05	0.193771	0.049
	ABCB6	0.107506	0.05	-0.133129	0.05
	GBAS	0.107336	0.05	0.0488197	0.05
	C2CD2L	0.107306	0.05	0.0917099	0.05
	IGFBP7	0.107241	0.05	0.0215319	0.05
	DDX47	0.106955	0.05	0.0752646	0.05
	IMPA1	0.106844	0.05	0.186263	0.05
	RNASEH1	0.106812	0.05	0.208637	0.05
	ASB8	0.106668	0.05	0.132589	0.05
	SIAE	0.106574	0.05	-0.156005	0.05
	ZNF512B	0.106474	0.05	0.0282259	0.05
	GORASP2	0.106368	0.05	0.23124	0.049
	C13orf40	0.10636	0.05	0.0186745	0.05
	RNF170	0.10618	0.05	-0.0460692	0.05
	PPP5C	0.106124	0.05	-0.0689277	0.05
	ANKRD46	0.106049	0.05	0.175693	0.05
	CDK7	0.106012	0.05	-0.00581068	0.05
	YARS2	0.105996	0.05	0.0665014	0.05
	MCL1	0.105858	0.05	0.159739	0.05
	C18orf25	0.105829	0.05	0.224888	0.05
	LHPP	0.105768	0.05	-0.0868379	0.05
	RARG	0.105731	0.05	0.268154	0.05
	HYOU1	0.105704	0.05	-0.0391933	0.05
	NARS	0.105672	0.05	0.0153212	0.05
	ANKIB1	0.105644	0.05	0.214817	0.05
	NDUFS6	0.10556	0.05	0.0387772	0.05
	UBE2A	0.105544	0.05	0.0840949	0.05
	USP4	0.105523	0.05	0.0427611	0.05
	CDR2L	0.105425	0.05	0.0779564	0.05
	CMC1	0.105278	0.05	0.0363058	0.05
	ARNTL	0.105189	0.05	0.0464524	0.05
	ABCE1	0.105152	0.05	-0.0982126	0.05
	CDCA5	0.105147	0.05	0.241376	0.05
	NARS2	0.105022	0.05	0.183874	0.05
	STX16	0.105004	0.05	0.096499	0.05
	TMEM9B	0.104976	0.05	0.064141	0.05
	ZCCHC4	0.104772	0.05	0.137757	0.05
	TRAF1	0.104638	0.05	0.225299	0.05
	SLC25A4	0.104626	0.05	0.0877049	0.05
	CDC42EP5	0.104451	0.05	0.087702	0.05
	ARL6	0.10427	0.05	0.0525547	0.05
	US3	0.104163	0.05	0.319037	0.05
	TBRG4	0.104081	0.05	0.0519014	0.05
	SH2D4A	0.103857	0.05	0.0943951	0.05
	SND1	0.103827	0.05	0.053351	0.05
	MAP1B	0.103697	0.05	-0.0729771	0.05
	GRPEL1	0.103671	0.05	0.177612	0.05
	ARFIP2	0.103651	0.05	0.0280457	0.05
	FAM122A	0.103497	0.05	-0.118939	0.05
	ATPBD4	0.103483	0.05	0.224661	0.05
	TIMP2	0.103353	0.05	0.06231	0.05
	RABGGTB	0.103352	0.05	-0.0156093	0.05
	CNKSR3	0.103297	0.05	0.138339	0.05
	GGA3	0.103293	0.05	0.141487	0.05
	ZMAT2	0.103234	0.05	0.0897447	0.05
	RUFY2	0.1032	0.05	0.176319	0.05
	ERCC5	0.103027	0.05	0.0100892	0.05
	UBE2E2	0.102955	0.05	0.0613339	0.05
	MECP2	0.102871	0.05	0.129778	0.05
	IDH3B	0.102821	0.05	0.0357196	0.05
	WBP5	0.102759	0.05	0.0719953	0.05
	DIS3	0.102646	0.05	0.129782	0.05
	TARDBP	0.102597	0.05	0.193875	0.049
	UL83	0.102449	0.05	0.162353	0.049
	SELM	0.102213	0.05	0.000420205	0.05
	VHL	0.102189	0.05	0.282791	0.05
	RAP1GDS1	0.102176	0.05	0.0256261	0.05
	SMARCD2	0.102115	0.05	-0.0478233	0.05
	RL11	0.101976	0.05	0.16405	0.05
	PTCD3	0.101966	0.05	0.110447	0.05
	MYO5A	0.101855	0.05	0.0561346	0.05
	SETD3	0.101847	0.05	-0.0120616	0.05
	CINP	0.101825	0.05	0.111909	0.05
	COG3	0.101791	0.05	-0.135169	0.05
	HPCAL1	0.101665	0.05	0.160097	0.05
	NFIL3	0.10162	0.05	0.05398	0.05
	PRKRIP1	0.10161	0.05	0.0659113	0.05
	RRS1	0.101526	0.05	0.0134145	0.05
	AP3S1	0.101358	0.05	0.195618	0.049
	SEC14L1	0.101282	0.05	0.271718	0.049
	LAMTOR3	0.101248	0.05	0.156323	0.05
	ZMYM4	0.101177	0.05	0.165519	0.05
	RPS17	0.101172	0.05	-0.0625805	0.05
	IFRD2	0.101041	0.05	0.0905763	0.05
	SV2A	0.10099	0.05	-0.11481	0.05
	SCNM1	0.100975	0.05	0.013785	0.05
	MYO1D	0.10097	0.05	-0.0496185	0.05
	MTFMT	0.10087	0.05	0.184376	0.05
	MRPL37	0.100823	0.05	0.084848	0.05
	TUBGCP4	0.100716	0.05	-0.0145396	0.05
	SLC15A4	0.1007	0.05	0.161973	0.05
	WHSC1L1	0.100651	0.05	0.0746688	0.05
	RBM34	0.100627	0.05	0.113476	0.05
	ANXA7	0.100609	0.05	0.0512516	0.05
	AMPH	0.100583	0.05	0.0202396	0.05
	SMAD5	0.100367	0.05	-0.0611567	0.05
	VARS2	0.100306	0.05	-0.123278	0.05
	MAP3K7	0.100287	0.05	0.0577613	0.05
	CDR2	0.100246	0.05	0.27877	0.05
	EXOC2	0.100191	0.05	-0.00668565	0.05
	CISD3	0.100105	0.05	-0.0339335	0.05
	CAPRIN2	0.100068	0.05	0.172553	0.05
	TSPAN13	0.100004	0.05	-0.137883	0.05
	RPL21	0.0999094	0.05	-0.000906896	0.05
	TFG	0.0998603	0.05	0.0892281	0.05
	USP48	0.0998331	0.05	0.130998	0.05
	MMAA	0.0998178	0.05	0.0917304	0.05
	US13	0.09978	0.05	0.380678	0.05
	CMBL	0.0997557	0.05	-0.242798	0.049
	GSKIP	0.0996883	0.05	0.0978753	0.05
	RP2	0.0996576	0.05	0.285435	0.049
	APTX	0.0995882	0.05	-0.0265582	0.05
	DAP3	0.0995423	0.05	0.0773245	0.05
	MNAT1	0.0991833	0.05	0.176613	0.05
	INHBE	0.099124	0.05	0.245238	0.05
	GTF3C5	0.0991079	0.05	0.0643257	0.05
	KTN1	0.0990584	0.05	0.0438941	0.05
	NBEA	0.0989133	0.05	0.0322102	0.05
	NUDT10	0.0988733	0.05	-0.0644298	0.05
	SPATS2	0.0987821	0.05	0.070812	0.05
	RFX5	0.0987041	0.05	-0.0871242	0.05
	LRRFIP2	0.0985857	0.05	0.0669311	0.05
	H2AFX	0.0985338	0.05	-0.0896409	0.05
	DCUN1D5	0.0984028	0.05	0.0608048	0.05
	RL13	0.0983042	0.05	0.277039	0.049
	TIMP1	0.0982735	0.05	0.147544	0.05
	POLD2	0.0982666	0.05	-0.0513149	0.05
	NKRF	0.0982437	0.05	0.0250743	0.05
	SUCLG1	0.0981376	0.05	0.0906292	0.05
	RPLP2	0.0980557	0.05	0.0482744	0.05
	BUD31	0.0980475	0.05	0.124591	0.05
	UL35	0.0980242	0.05	-0.0291168	0.05
	MBLAC2	0.0978655	0.05	0.0479736	0.05
	PDXDC1	0.097653	0.05	0.106829	0.05
	ARPC1A	0.0975033	0.05	-0.0873643	0.05
	FAM136A	0.0974373	0.05	-0.0386522	0.05
	STX2	0.0973489	0.05	0.0624817	0.05
	PDLIM7	0.0971971	0.05	0.0781208	0.05
	ZHX3	0.0971952	0.05	0.269212	0.05
	NIPSNAP3A	0.0968955	0.05	0.116388	0.05
	OASL	0.0968856	0.05	0.316468	0.049
	KHDRBS1	0.0967162	0.05	-0.0905025	0.05
	EEF2K	0.0966918	0.05	-0.0968079	0.05
	ATRX	0.0966668	0.05	0.0769267	0.05
	RHOC	0.096597	0.05	0.0717737	0.05
	DPYD	0.0965866	0.05	-0.0376587	0.05
	PSMC5	0.0965572	0.05	-0.0111923	0.05
	C2orf76	0.096556	0.05	-0.0632471	0.05
	ANAPC16	0.0964523	0.05	0.143762	0.05
	C20orf27	0.0964214	0.05	-0.127005	0.05
	IGF2R	0.0963946	0.05	0.108605	0.049
	SNX18	0.0963397	0.05	0.0102123	0.05
	WBP11	0.0963092	0.05	0.0756958	0.05
	RPLP1	0.0962665	0.05	0.0789685	0.05
	PSMA4	0.0962533	0.05	-0.0137372	0.05
	BAZ2A	0.0961039	0.05	0.134393	0.05
	FAHD2A	0.0960268	0.05	0.0429707	0.05
	TM2D3	0.096006	0.05	-0.208863	0.05
	KBTBD2	0.0958108	0.05	0.178941	0.05
	AHSA1	0.0957775	0.05	-0.107686	0.05
	ARL8A	0.0957503	0.05	0.0946028	0.05
	TECPR1	0.0957306	0.05	0.0734722	0.05
	EVI5	0.0957121	0.05	0.0885021	0.05
	RMND5B	0.0954096	0.05	0.247979	0.05
	FAM162B	0.0953919	0.05	0.0632373	0.05
	SQRDL	0.0947813	0.05	0.14664	0.05
	RTCD1	0.0947729	0.05	-0.051142	0.05
	EBNA1BP2	0.0947086	0.05	-0.0313297	0.05
	NDEL1	0.0947081	0.05	0.040909	0.05
	SUFU	0.0945337	0.05	-0.00307745	0.05
	UTP6	0.0944875	0.05	0.0361616	0.05
	MCC	0.0943559	0.05	-0.0303469	0.05
	SEMA7A	0.0943358	0.05	0.233019	0.049
	ANXA1	0.0942998	0.05	-0.0050982	0.05
	EEF1D	0.0942528	0.05	-0.00365178	0.05
	DYNLT1	0.0940694	0.05	0.0922466	0.05
	COX11	0.0940453	0.05	0.290831	0.05
	NUDC	0.0940119	0.05	-0.0414486	0.05
	THOC2	0.0939703	0.05	-0.0577934	0.05
	FAM129A	0.0938946	0.05	0.125646	0.05
	CXorf38	0.0938387	0.05	0.139598	0.05
	PTCD2	0.0937588	0.05	0.186404	0.05
	ADH5	0.0937412	0.05	-0.0589319	0.05
	PDE12	0.0937143	0.05	0.055196	0.05
	RPL13	0.0936943	0.05	0.0461486	0.05
	F10	0.0936422	0.05	0.0251672	0.05
	EIF5	0.093462	0.05	0.016219	0.05
	ZNF330	0.0934116	0.05	0.0580075	0.05
	TRAPPC10	0.0933328	0.05	0.0497236	0.05
	APLP2	0.0931783	0.05	0.100569	0.05
	PRDM15	0.0931726	0.05	0.0274718	0.05
	NOL9	0.0931025	0.05	0.0289131	0.05
	RELB	0.0930887	0.05	0.284589	0.049
	MRPL54	0.0930721	0.05	0.0682061	0.05
	C11orf67	0.0930454	0.05	0.253234	0.049
	CFDP1	0.0928655	0.05	-0.103334	0.05
	PARP2	0.0928197	0.05	0.153696	0.05
	CAPN7	0.0926706	0.05	0.179094	0.05
	RILPL1	0.0926411	0.05	-0.098418	0.05
	C3orf31	0.0924834	0.05	-0.00653747	0.05
	PPP6C	0.09248	0.05	-0.0240362	0.05
	SDF2	0.092411	0.05	0.146208	0.05
	TTPAL	0.0923957	0.05	0.0631762	0.05
	GLUL	0.0923938	0.05	0.10415	0.05
	FNIP1	0.0919557	0.05	0.0223207	0.05
	KPNB1	0.0919099	0.05	-0.0151573	0.05
	HAUS3	0.0918711	0.05	-0.11642	0.05
	PITRM1	0.0918544	0.05	0.0745354	0.05
	LGALS1	0.0918079	0.05	-0.0438996	0.05
	NAGK	0.0916032	0.05	0.103981	0.05
	FBXO22	0.0914955	0.05	0.00409311	0.05
	UBR4	0.0914595	0.05	0.0821831	0.05
	FASTKD2	0.0911518	0.05	0.207724	0.05
	RAB8B	0.0911341	0.05	0.440173	0.049
	EML2	0.0911039	0.05	-0.0833198	0.05
	SC4MOL	0.090864	0.05	0.164614	0.05
	NUMB	0.090713	0.05	0.0144111	0.05
	FUCA1	0.0906525	0.05	0.0799593	0.05
	KIAA0415	0.0906403	0.05	0.27818	0.05
	GCLC	0.0905355	0.05	0.0288185	0.05
	KLHDC10	0.0905076	0.05	0.206218	0.05
	FAF2	0.0903936	0.05	0.0471325	0.05
	SCRN2	0.090347	0.05	0.0797274	0.05
	C9orf64	0.0903246	0.05	0.13426	0.05
	SIRT5	0.0902571	0.05	0.00605959	0.05
	TRPS1	0.0899396	0.05	-0.016263	0.05
	KATNA1	0.0899161	0.05	0.0118011	0.05
	UBQLN1	0.0898861	0.05	0.0800512	0.05
	SCYL2	0.0898243	0.05	0.0882165	0.05
	CAP2	0.089796	0.05	-0.0309911	0.05
	VPS45	0.0897435	0.05	-0.00740184	0.05
	LARP4	0.0897119	0.05	0.1829	0.05
	PPM1A	0.0896719	0.05	0.205222	0.05
	TCF7L2	0.089583	0.05	-0.129669	0.05
	DOCK5	0.0895661	0.05	0.015765	0.05
	MID1IP1	0.0894193	0.05	0.216072	0.05
	RPL36	0.0892245	0.05	0.0104826	0.05
	SLFN5	0.0892066	0.05	0.0853455	0.05
	UL46	0.0889621	0.05	0.100332	0.05
	NHS	0.0889151	0.05	0.127692	0.05
	PIK3R2	0.0887827	0.05	0.00416029	0.05
	SEC24B	0.0886801	0.05	0.0940593	0.05
	RBM22	0.0886244	0.05	0.0660731	0.05
	SPTAN1	0.0886008	0.05	0.0255558	0.05
	SNAP23	0.0885851	0.05	0.114446	0.05
	MRPL53	0.0885268	0.05	-0.0540425	0.05
	ATP6V1B2	0.0884954	0.05	0.128199	0.05
	MTM1	0.0883872	0.05	0.0809934	0.05
	C6orf115	0.0883496	0.05	0.197554	0.05
	WASF2	0.0883269	0.05	-0.00884627	0.05
	SFXN1	0.0883115	0.05	0.219299	0.049
	TDP2	0.0880647	0.05	0.0317749	0.05
	CD3EAP	0.0880418	0.05	-0.0234966	0.05
	CCDC115	0.0880022	0.05	-0.0528839	0.05
	TXNRD3	0.0877118	0.05	-0.0689002	0.05
	C17orf80	0.0875949	0.05	-0.085291	0.05
	GTPBP1	0.0874565	0.05	-0.0174092	0.05
	ZYX	0.087293	0.05	0.0333419	0.05
	LUZP1	0.0872916	0.05	0.0754167	0.05
	MAVS	0.0872822	0.05	0.0591909	0.05
	TSG101	0.0871537	0.05	-0.0607335	0.05
	TMED9	0.087094	0.05	0.0743685	0.05
	LRP2	0.0870608	0.05	0.0437583	0.05
	IRF3	0.0870378	0.05	-0.0442515	0.05
	TMEM5	0.0866747	0.05	0.242233	0.05
	KAL1	0.0865343	0.05	0.150439	0.05
	MTA1	0.0865184	0.05	0.0230927	0.05
	MRPL19	0.0865095	0.05	0.0264198	0.05
	PNPO	0.0864808	0.05	0.0460865	0.05
	KIF5B	0.0864542	0.05	0.0543001	0.05
	CCT5	0.0863132	0.05	-0.116154	0.05
	NAPG	0.0863028	0.05	-0.0451587	0.05
	CDYL	0.0860838	0.05	0.260227	0.049
	DHRS1	0.0860431	0.05	0.134832	0.05
	NACC2	0.0860368	0.05	0.14448	0.05
	SUMF2	0.0860194	0.05	-0.0365436	0.05
	GSTK1	0.0860159	0.05	0.0522165	0.05
	YWHAQ	0.0858164	0.05	0.0311617	0.05
	FBN2	0.085808	0.05	-0.00108123	0.05
	FBXO38	0.0857913	0.05	0.0415466	0.05
	TBCD	0.0856805	0.05	0.106774	0.05
	PRPF39	0.0856479	0.05	0.0028566	0.05
	GNAI3	0.0856146	0.05	0.128616	0.05
	NDUFB11	0.0856122	0.05	-0.0405859	0.05
	FAM98C	0.0855153	0.05	0.0429095	0.05
	PDRG1	0.0854682	0.05	-0.0253775	0.05
	RAB1A	0.0852115	0.05	0.0585255	0.05
	LIN7C	0.0852102	0.05	0.137532	0.05
	TMEM147	0.0851474	0.05	-0.112664	0.05
	ADD1	0.0851289	0.05	0.149684	0.05
	PLRG1	0.0850649	0.05	0.17484	0.049
	CAB39L	0.0850552	0.05	0.114309	0.05
	IBA57	0.0849542	0.05	0.0516337	0.05
	FADS3	0.0849485	0.05	-0.0324247	0.05
	UL104	0.0849146	0.05	0.0884864	0.05
	MIS18A	0.0847511	0.05	0.0265646	0.05
	MYO6	0.084676	0.05	0.0425241	0.05
	EIF4H	0.0846753	0.05	0.0543331	0.05
	HPRT1	0.0846744	0.05	0.00113869	0.05
	LPIN1	0.0845483	0.05	0.176115	0.049
	CSNK1G2	0.0845224	0.05	0.0782121	0.05
	UBE2B	0.0845088	0.05	0.372175	0.05
	KIF20A	0.0844713	0.05	0.0247365	0.05
	SLC9A1	0.0843903	0.05	0.0621368	0.05
	CRYZ	0.0842547	0.05	-0.0625626	0.05
	EIF4A1	0.0842387	0.05	0.0301882	0.05
	MPDZ	0.0841411	0.05	0.135637	0.05
	PHF5A	0.0841333	0.05	0.0314963	0.05
	NBAS	0.0841319	0.05	-0.0206773	0.05
	HEATR2	0.0841208	0.05	0.105152	0.05
	PTPRM	0.0840916	0.05	0.343491	0.05
	EVC	0.084047	0.05	-0.248717	0.049
	INPP1	0.083886	0.05	0.0535388	0.05
	HNRNPK	0.0836758	0.05	0.0259708	0.05
	SSH3	0.0835872	0.05	0.0210869	0.05
	G6PC3	0.0835751	0.05	0.0189481	0.05
	OXCT1	0.0835518	0.05	-0.0671162	0.05
	PIGG	0.0835437	0.05	-0.0178798	0.05
	FOXJ2	0.083369	0.05	0.0847097	0.05
	UL52	0.0833092	0.05	0.148937	0.049
	SOS1	0.0832617	0.05	0.127974	0.05
	NBR1	0.0831392	0.05	0.026675	0.05
	CCDC132	0.0830588	0.05	0.0264315	0.05
	GIGYF2	0.0829345	0.05	-0.0439032	0.05
	KARS	0.0829095	0.05	0.0268013	0.05
	MLLT6	0.0828442	0.05	-0.192962	0.05
	WDR59	0.0828376	0.05	0.0224736	0.05
	SUCLG2	0.0825091	0.05	-0.0469388	0.05
	SYNRG	0.0824471	0.05	0.066366	0.05
	RPL8	0.0822975	0.05	-0.0229835	0.05
	URM1	0.0822383	0.05	0.289521	0.05
	TFPI2	0.0822348	0.05	0.565862	0.01
	NDRG1	0.0821549	0.05	0.119475	0.05
	LAMA5	0.0821491	0.05	-0.0153102	0.05
	PATL1	0.0821232	0.05	0.00293733	0.05
	GRWD1	0.0819926	0.05	0.0889349	0.05
	TIMELESS	0.081901	0.05	0.0626431	0.05
	IDS	0.0818542	0.05	-0.0803172	0.05
	RPS23	0.0818416	0.05	0.00683757	0.05
	FKBP9	0.0817863	0.05	-0.0193206	0.05
	DCUN1D3	0.0816987	0.05	0.199841	0.05
	MIB1	0.0816867	0.05	0.0680899	0.05
	CRY2	0.0815825	0.05	-0.03095	0.05
	SAAL1	0.0815679	0.05	-0.126351	0.05
	PES1	0.0814568	0.05	0.0414133	0.05
[truncated: 5,869 more rows]
