# Supplementary material for: Human Cytomegalovirus Long Non-coding RNA1.2 Suppresses Extracellular Release of the Pro-inflammatory Cytokine IL-6 by Blocking NF-κB Activation
Source: Front Cell Infect Microbiol. 2020 Jul 22;10:361. doi: 10.3389/fcimb.2020.00361 (PMC7387431; doi:10.3389/fcimb.2020.00361)
Supplement: Supplementary file 4 [file Table_4.XLSX]

## Sheet: Suppl. Table 4
Supplementary Table 4. Transcriptome and proteome overlap						logFC = log2 fold change.
72 h p. i.
Genes that are consistently dyregulated in both RNA1.2 mutants in both transcriptome and proteome screen are listed.
		Transcriptome				Proteome
		ΔRNA1.2 vs WT		ΔTATA vs WT		ΔRNA1.2 vs WT		ΔTATA vs WT
	ID	logFC	q value	logFC	q value	logFC	p value	logFC	p value
	TPRG1L	1.93868	0.00165059	1.59533	0.00278092	1.37353	0.0005	1.10744	0.0005
	RAB14	1.5268	0.00165059	1.21978	0.00278092	0.414004	0.049	0.444696	0.049
	API5	1.35398	0.00165059	1.08746	0.00278092	0.347274	0.049	0.374869	0.049
	RRP1B	1.35262	0.00165059	0.950868	0.00278092	0.779919	0.01	0.615005	0.0005
	UBFD1	1.27962	0.00165059	1.19067	0.00278092	0.467732	0.049	0.309135	0.049
	PPP4R1	1.27672	0.00165059	0.942784	0.00278092	0.311126	0.049	0.330207	0.049
	TSPYL5	1.19545	0.00165059	0.853655	0.00278092	0.722398	0.01	0.514839	0.01
	SUMF1	1.15046	0.00165059	1.11484	0.00278092	0.395451	0.049	0.326628	0.049
	RMI2	1.14183	0.00165059	0.964423	0.00278092	0.521121	0.049	0.581431	0.049
	CTNNBIP1	1.11038	0.00165059	0.994061	0.00278092	0.509805	0.049	0.484014	0.049
	OSBPL10	1.10154	0.00165059	0.753363	0.00278092	0.752478	0.049	0.676513	0.049
	GRB2	1.09446	0.00165059	0.915544	0.00278092	0.418324	0.049	0.212012	0.049
	PROSC	1.08107	0.00165059	0.9411	0.00278092	0.288495	0.049	0.214126	0.049
	ATXN7L3B	1.07553	0.00165059	0.748711	0.00278092	0.656451	0.049	0.559567	0.049
	USP10	1.06383	0.00165059	0.746887	0.00278092	0.601681	0.01	0.423297	0.01
	FUBP3	1.05807	0.00165059	0.764392	0.00278092	0.68887	0.01	0.558021	0.01
	TMEM87A	1.05723	0.00165059	0.842387	0.00278092	0.612351	0.049	0.392737	0.049
	GLOD4	1.03906	0.00165059	0.780961	0.00278092	0.430859	0.01	0.403839	0.01
	ELOVL5	1.00773	0.00165059	0.812196	0.00278092	0.394417	0.049	0.36125	0.049
	MT1F	0.988549	0.00165059	1.08545	0.00278092	0.364748	0.049	0.49199	0.049
	MFN2	0.986395	0.00165059	0.762361	0.00278092	0.343192	0.049	0.401694	0.01
	NECAP1	0.982667	0.00165059	0.773123	0.00278092	0.49607	0.049	0.489016	0.049
	RABGAP1	0.95463	0.00165059	0.673549	0.00278092	0.510774	0.049	0.496754	0.049
	USP14	0.947116	0.00165059	0.741663	0.00278092	0.354997	0.049	0.369885	0.01
	G3BP2	0.934346	0.00165059	0.728954	0.00278092	0.424918	0.049	0.232194	0.049
	RCAN1	0.932258	0.00165059	0.864199	0.00278092	0.698271	0.049	0.569291	0.049
	CDC37L1	0.931327	0.00165059	0.755366	0.00278092	0.468637	0.049	0.31119	0.049
	ATP6V1C1	0.931061	0.00165059	0.666098	0.00278092	0.319654	0.049	0.272545	0.049
	GOLGA4	0.89038	0.00165059	0.501387	0.00278092	0.393706	0.049	0.254443	0.049
	CLASP2	0.890123	0.00165059	0.562601	0.00278092	0.381601	0.049	0.344912	0.049
	SNX12	0.886237	0.00165059	0.65474	0.00278092	0.275913	0.049	0.30617	0.049
	F11R	0.818967	0.00165059	0.586392	0.00278092	0.497644	0.049	0.500939	0.01
	FAM107B	0.806106	0.00165059	0.741292	0.00278092	0.38678	0.049	0.386184	0.049
	GARS	0.798128	0.00165059	0.701007	0.00278092	0.403505	0.049	0.2935	0.01
	NUSAP1	0.769644	0.00165059	0.682746	0.00278092	0.443448	0.049	0.334886	0.049
	C10orf88	0.767699	0.00165059	0.777098	0.00278092	0.493293	0.049	0.446114	0.049
	RAB7A	0.765658	0.00165059	0.735763	0.00278092	0.298777	0.049	0.315731	0.049
	MORF4L1	0.756852	0.00165059	0.507619	0.00278092	0.519348	0.049	0.40593	0.049
	SDCBP	0.751852	0.00165059	0.78555	0.00278092	0.34958	0.049	0.306369	0.049
	USP24	0.747222	0.00165059	0.522676	0.00278092	0.369735	0.049	0.260062	0.049
	ARL8B	0.734572	0.00165059	0.666386	0.00278092	0.388992	0.049	0.236928	0.049
	SLC2A3	0.725536	0.00165059	0.570308	0.00278092	0.70544	0.01	0.570161	0.01
	IFRD1	0.716487	0.00165059	0.572711	0.00278092	0.392493	0.049	0.31678	0.049
	GOLGA2	0.708053	0.00165059	0.494795	0.00278092	0.312785	0.049	0.283677	0.049
	CLIC6	0.706862	0.00165059	0.568549	0.0276427	0.7634	0.01	0.306209	0.049
	METAP1	0.681248	0.00165059	0.505163	0.00278092	0.270743	0.049	0.247512	0.049
	FEN1	0.678863	0.00165059	0.551088	0.00278092	0.262964	0.049	0.266394	0.049
	APP	0.669858	0.00165059	0.566747	0.00278092	0.552413	0.049	0.604097	0.01
	DDX18	0.662685	0.00165059	0.439122	0.00862866	0.513584	0.049	0.280732	0.049
	UBE2K	0.651468	0.00165059	0.435275	0.0195976	0.251097	0.049	0.260612	0.049
	AMPD3	0.644652	0.00165059	0.735011	0.00278092	0.372128	0.049	0.401196	0.01
	CHAC1	0.642871	0.00165059	0.813048	0.00278092	0.433697	0.049	0.470057	0.049
	NPEPPS	0.596923	0.00165059	0.449176	0.0182224	0.225112	0.049	0.199971	0.049
	SPAG7	0.586344	0.00165059	0.511111	0.00492847	0.48399	0.049	0.344073	0.049
	PARP1	0.579561	0.00165059	0.427399	0.0156979	0.255513	0.049	0.271076	0.01
	CARS	0.57358	0.00165059	0.521008	0.00278092	0.379946	0.049	0.223081	0.049
	SUN2	0.540552	0.00165059	0.487439	0.00492847	0.318122	0.049	0.336487	0.049
	UBE2Z	0.534	0.00165059	0.44351	0.0156979	0.278889	0.049	0.235615	0.049
	FGFR1	0.528263	0.00165059	0.432726	0.0156979	0.588984	0.049	0.37524	0.049
	SEL1L3	0.521535	0.00165059	0.447853	0.0132799	0.410706	0.049	0.35386	0.049
	GPT2	0.501462	0.00165059	0.544871	0.00278092	0.911254	0.01	0.632516	0.01
	MTHFD2	0.491925	0.00165059	0.440007	0.0207416	0.265192	0.049	0.265566	0.01
	ERI1	0.477539	0.00408933	0.439249	0.0146164	0.306528	0.049	0.246463	0.049
	CCND1	0.463272	0.00408933	0.455128	0.0156979	0.609179	0.049	0.442087	0.049
	ENTPD6	0.459608	0.00408933	0.450658	0.0146164	0.347502	0.049	0.499797	0.049
	TNFRSF10D	0.455988	0.0050936	0.461776	0.0069015	0.351714	0.049	0.46235	0.049
	HCCS	0.429596	0.0096594	0.407241	0.0456438	0.674238	0.01	0.311759	0.049
	ARF1	0.409483	0.0312322	0.547429	0.00278092	0.443094	0.049	0.547479	0.01
	RASSF1	0.369895	0.0278922	0.423306	0.0276427	0.338216	0.049	0.449071	0.049
	SPAG5	-0.362048	0.0421961	-0.501127	0.0069015	-0.400491	0.049	-0.233599	0.049
	HSPA4L	-0.421925	0.0278922	-0.547066	0.0069015	-0.268599	0.049	-0.312418	0.01
	SULF2	-0.637639	0.00165059	-0.557336	0.0182224	-0.566057	0.049	-0.418041	0.049
	PPAP2B	-0.723858	0.00165059	-0.620333	0.00278092	-0.492066	0.049	-0.212688	0.049
	COL1A1	-0.736616	0.00165059	-0.579957	0.00278092	0.336136	0.049	0.289174	0.049
	COL1A2	-0.833292	0.00165059	-0.624539	0.00278092	0.29029	0.049	0.221918	0.049
	THBS1	-0.888843	0.00165059	-0.737236	0.00278092	0.314778	0.049	0.348624	0.049
